# Supplementary material for: 3,3′-[1,2-Phenyl­enebis(methyl­ene)]bis­(1-ethyl-1H-benzimidazol-1-ium) bis­(hexa­flourophosphate)
Source: Acta Crystallogr Sect E Struct Rep Online. 2012 May 5;68(Pt 6):o1635. doi: 10.1107/S1600536812019344 (PMC3379238; doi:10.1107/S1600536812019344)
Supplement: Supplementary file 1 [file e-68-o1635-sup1.cif]

##############################################################################
#                                                                            #
# This CIF contains the data in a paper accepted for publication in          #
# Acta Crystallographica Section E. It conforms to the requirements of       #
# Notes for Authors for Acta Crystallographica Section E, and has been       #
# peer reviewed under the auspices of the IUCr Commission on Journals.       #
#                                                                            #
# Full details of the Crystallographic Information File format               #
# are given in the paper "The Crystallographic Information File (CIF):       #
# a New Standard Archive File for Crystallography" by S. R. Hall, F. H.      #
# Allen and I. D. Brown [Acta Cryst. (1991), A47, 655-685].                  #
#                                                                            #
# The current version of the core CIF dictionary is obtainable from          #
# ftp://ftp.iucr.org/pub/cif_core.dic.                                       #
#                                                                            #
# Software is freely available for graphical display of the structure(s)     #
# in this CIF. For information consult the CIF software page                 #
# http://www.iucr.org/resources/cif/software.                                #
#                                                                            #
# This file may be used for bona fide research purposes within the           #
# scientific community so long as proper attribution is given to the journal # 
# article from which it was obtained.                                        #
#                                                                            #
##############################################################################
data_I
_audit_creation_method     SHELXL-97
_chemical_name_systematic
;
3,3'-[1,2-Phenylenebis(methylene)]bis(1-ethyl-1<i>H</i>-benzimidazol-1-ium)
bis(hexaflourophosphate)
;
_chemical_name_common     ?
_chemical_formula_moiety     'C26 H28 N4 2+, 2(F6 P -)'
_chemical_formula_sum     'C26 H28 F12 N4 P2'
_chemical_formula_iupac     'C26 H28 N4 2+, 2P F6 -'
_chemical_formula_weight     686.46
_chemical_melting_point     ?
_symmetry_cell_setting     monoclinic
_symmetry_space_group_name_H-M     'C 2/c'
_symmetry_space_group_name_Hall     '-C 2yc'
loop_
    _symmetry_equiv_pos_as_xyz
    'x, y, z'
    '-x, y, -z+1/2'
    'x+1/2, y+1/2, z'
    '-x+1/2, y+1/2, -z+1/2'
    '-x, -y, -z'
    'x, -y, z-1/2'
    '-x+1/2, -y+1/2, -z'
    'x+1/2, -y+1/2, z-1/2'
_cell_length_a     23.2016(5)
_cell_length_b     8.1526(2)
_cell_length_c     16.9992(4)
_cell_angle_alpha     90.00
_cell_angle_beta     121.2740(10)
_cell_angle_gamma     90.00
_cell_volume     2748.23(11)
_cell_formula_units_Z     4
_cell_measurement_reflns_used     3899
_cell_measurement_theta_min     2.47
_cell_measurement_theta_max     29.68
_cell_measurement_temperature     100.0(10)
_exptl_crystal_description     'block'
_exptl_crystal_colour     'colourless'
_exptl_crystal_size_max     0.26
_exptl_crystal_size_mid     0.26
_exptl_crystal_size_min     0.14
_exptl_crystal_density_diffrn     1.659
_exptl_crystal_density_meas     ?
_exptl_crystal_density_method     'not measured'
_exptl_crystal_F_000     1400
_exptl_absorpt_coefficient_mu     0.267
_exptl_absorpt_correction_type     multi-scan
_exptl_absorpt_process_details     '(<i>SADABS</i>; Bruker, 2009)'
_exptl_absorpt_correction_T_min     0.9331
_exptl_absorpt_correction_T_max     0.9634
_exptl_special_details
;
The crystal was placed in the cold stream of an Oxford Cryosystems Cobra
open-flow nitrogen cryostat (Cosier & Glazer, 1986) operating at 100.0 (1) K.
;
_diffrn_ambient_temperature     100
_diffrn_radiation_type     MoK\a
_diffrn_radiation_wavelength     0.71073
_diffrn_radiation_source     'fine-focus sealed tube'
_diffrn_radiation_monochromator     graphite
_diffrn_measurement_device_type     'Bruker SMART APEXII CCD'
_diffrn_measurement_method     '\f and \w scans'
_diffrn_detector_area_resol_mean     ?
_diffrn_reflns_number     14787
_diffrn_reflns_av_R_equivalents     0.0370
_diffrn_reflns_av_sigmaI/netI     0.0372
_diffrn_reflns_theta_min     2.05
_diffrn_reflns_theta_max     29.83
_diffrn_reflns_theta_full     29.83
_diffrn_measured_fraction_theta_max     0.991
_diffrn_measured_fraction_theta_full     0.991
_diffrn_reflns_limit_h_min     -32
_diffrn_reflns_limit_h_max     31
_diffrn_reflns_limit_k_min     -11
_diffrn_reflns_limit_k_max     9
_diffrn_reflns_limit_l_min     -23
_diffrn_reflns_limit_l_max     23
_diffrn_standards_number     0
_diffrn_standards_interval_count     .
_diffrn_standards_interval_time     .
_diffrn_standards_decay_%     ?
_refine_special_details
;
Refinement of <i>F</i>^2^ against ALL reflections. The weighted <i>R</i>-factor
<i>wR</i> and goodness of fit <i>S</i> are based on <i>F</i>^2^, conventional
<i>R</i>-factors <i>R</i> are based on <i>F</i>, with <i>F</i> set to zero for
negative <i>F</i>^2^. The threshold expression of <i>F</i>^2^ >
\s(<i>F</i>^2^) is used only for calculating <i>R</i>-factors(gt) <i>etc</i>.
and is not relevant to the choice of reflections for refinement.
<i>R</i>-factors based on <i>F</i>^2^ are statistically about twice as large
as those based on <i>F</i>, and <i>R</i>- factors based on ALL data will be
even larger.
;
_reflns_number_total     3921
_reflns_number_gt     3156
_reflns_threshold_expression     I>2\s(I)
_refine_ls_structure_factor_coef     Fsqd
_refine_ls_matrix_type     full
_refine_ls_R_factor_all     0.0621
_refine_ls_R_factor_gt     0.0458
_refine_ls_wR_factor_gt     0.0914
_refine_ls_wR_factor_ref     0.0980
_refine_ls_goodness_of_fit_ref     1.048
_refine_ls_restrained_S_all     1.048
_refine_ls_number_reflns     3921
_refine_ls_number_parameters     217
_refine_ls_number_restraints     0
_refine_ls_hydrogen_treatment     constr
_refine_ls_weighting_scheme     calc
_refine_ls_weighting_details
         'calc w=1/[\s^2^(Fo^2^)+(0.0339P)^2^+4.2095P] where P=(Fo^2^+2Fc^2^)/3'
_atom_sites_solution_hydrogens     geom
_atom_sites_solution_primary     direct
_atom_sites_solution_secondary     difmap
_refine_ls_shift/su_max     0.001
_refine_ls_shift/su_mean     0.000
_refine_diff_density_max     0.484
_refine_diff_density_min     -0.345
_refine_ls_extinction_method     none
_refine_ls_extinction_coef     ?
loop_
    _atom_type_symbol
    _atom_type_description
    _atom_type_scat_dispersion_real
    _atom_type_scat_dispersion_imag
    _atom_type_scat_source
    'C' 'C' 0.0033 0.0016
                         'International Tables Vol C Tables 4.2.6.8 and 6.1.1.4'
    'H' 'H' 0.0000 0.0000
                         'International Tables Vol C Tables 4.2.6.8 and 6.1.1.4'
    'N' 'N' 0.0061 0.0033
                         'International Tables Vol C Tables 4.2.6.8 and 6.1.1.4'
    'F' 'F' 0.0171 0.0103
                         'International Tables Vol C Tables 4.2.6.8 and 6.1.1.4'
    'P' 'P' 0.1023 0.0942
                         'International Tables Vol C Tables 4.2.6.8 and 6.1.1.4'
_computing_data_collection     'APEX2 (Bruker, 2009)'
_computing_cell_refinement     'SAINT (Bruker, 2009)'
_computing_data_reduction     'SAINT (Bruker, 2009)'
_computing_structure_solution     'SHELXTL (Sheldrick, 2008)'
_computing_structure_refinement     'SHELXTL (Sheldrick, 2008)'
_computing_molecular_graphics     'SHELXTL (Sheldrick, 2008)'
_computing_publication_material
;
SHELXTL (Sheldrick, 2008) and PLATON (Spek, 2009)
;
loop_
    _atom_site_type_symbol
    _atom_site_label
    _atom_site_fract_x
    _atom_site_fract_y
    _atom_site_fract_z
    _atom_site_U_iso_or_equiv
    _atom_site_adp_type
    _atom_site_calc_flag
    _atom_site_refinement_flags
    _atom_site_occupancy
    _atom_site_symmetry_multiplicity
    _atom_site_disorder_assembly
    _atom_site_disorder_group
    P P1 0.89811(2) 0.80829(6) 0.89390(3) 0.01579(11) Uani d . 1 1 . .
    F F5 0.84112(5) 0.94532(13) 0.83897(7) 0.0220(2) Uani d . 1 1 A .
    F F6 0.95467(6) 0.67136(15) 0.94831(8) 0.0323(3) Uani d . 1 1 A .
    F F1 0.95400(8) 0.92423(17) 0.89472(17) 0.0309(5) Uani d P 0.889(6) 1 A 1
    F F2 0.91321(10) 0.8889(2) 0.98909(10) 0.0303(5) Uani d P 0.889(6) 1 A 1
    F F3 0.84260(11) 0.6929(2) 0.8940(2) 0.0311(5) Uani d P 0.889(6) 1 A 1
    F F4 0.88302(12) 0.7290(2) 0.79927(10) 0.0314(5) Uani d P 0.889(6) 1 A 1
    F F1A 0.9350(7) 0.9043(15) 0.8457(11) 0.024(3) Uiso d P 0.111(6) 1 A 2
    F F2A 0.9323(8) 0.9133(18) 0.9770(10) 0.032(4) Uiso d P 0.111(6) 1 A 2
    F F4A 0.8573(8) 0.7032(18) 0.7950(10) 0.029(3) Uiso d P 0.111(6) 1 A 2
    F F3A 0.8547(9) 0.713(2) 0.9237(11) 0.024(4) Uiso d P 0.111(6) 1 A 2
    N N1 0.16728(7) 0.66335(17) 1.09095(9) 0.0146(3) Uani d . 1 1 . .
    N N2 0.10920(7) 0.67626(18) 0.94040(9) 0.0154(3) Uani d . 1 1 . .
    C C1 0.10867(8) 0.7060(2) 1.01737(11) 0.0157(3) Uani d . 1 1 . .
    H H1A 0.0717 0.7513 1.0192 0.019 Uiso calc R 1 1 . .
    C C2 0.20844(8) 0.5997(2) 1.06084(11) 0.0142(3) Uani d . 1 1 . .
    C C3 0.27289(8) 0.5312(2) 1.10913(12) 0.0174(3) Uani d . 1 1 . .
    H H3A 0.2982 0.5254 1.1744 0.021 Uiso calc R 1 1 . .
    C C4 0.29766(9) 0.4723(2) 1.05606(13) 0.0206(4) Uani d . 1 1 . .
    H H4A 0.3410 0.4226 1.0859 0.025 Uiso calc R 1 1 . .
    C C5 0.26085(9) 0.4833(2) 0.95923(13) 0.0212(4) Uani d . 1 1 . .
    H H5A 0.2802 0.4424 0.9257 0.025 Uiso calc R 1 1 . .
    C C6 0.19723(9) 0.5525(2) 0.91211(12) 0.0174(3) Uani d . 1 1 . .
    H H6A 0.1723 0.5610 0.8469 0.021 Uiso calc R 1 1 . .
    C C7 0.17168(8) 0.6091(2) 0.96517(11) 0.0150(3) Uani d . 1 1 . .
    C C8 0.05184(8) 0.6967(2) 0.84619(11) 0.0163(3) Uani d . 1 1 . .
    H H8A 0.0663 0.7624 0.8105 0.020 Uiso calc R 1 1 . .
    H H8B 0.0157 0.7582 0.8480 0.020 Uiso calc R 1 1 . .
    C C9 0.02370(8) 0.5336(2) 0.79767(11) 0.0151(3) Uani d . 1 1 . .
    C C10 0.04406(8) 0.3851(2) 0.84445(12) 0.0178(3) Uani d . 1 1 . .
    H H10A 0.0740 0.3845 0.9093 0.021 Uiso calc R 1 1 . .
    C C11 0.02104(9) 0.2372(2) 0.79734(12) 0.0200(4) Uani d . 1 1 . .
    H H11A 0.0342 0.1364 0.8301 0.024 Uiso calc R 1 1 . .
    C C12 0.18631(9) 0.6741(2) 1.18835(11) 0.0186(3) Uani d . 1 1 . .
    H H12A 0.2176 0.7675 1.2179 0.022 Uiso calc R 1 1 . .
    H H12B 0.2104 0.5727 1.2208 0.022 Uiso calc R 1 1 . .
    C C13 0.12542(9) 0.6968(2) 1.19816(13) 0.0212(4) Uani d . 1 1 . .
    H H13A 0.1402 0.7015 1.2636 0.032 Uiso calc R 1 1 . .
    H H13B 0.0944 0.6044 1.1692 0.032 Uiso calc R 1 1 . .
    H H13C 0.1024 0.7992 1.1681 0.032 Uiso calc R 1 1 . .
loop_
    _atom_site_aniso_label
    _atom_site_aniso_U_11
    _atom_site_aniso_U_22
    _atom_site_aniso_U_33
    _atom_site_aniso_U_12
    _atom_site_aniso_U_13
    _atom_site_aniso_U_23
    P1 0.0129(2) 0.0162(2) 0.0174(2) 0.00054(16) 0.00725(17) 0.00099(17)
    F5 0.0197(5) 0.0208(5) 0.0221(5) 0.0054(4) 0.0084(4) 0.0053(4)
    F6 0.0233(6) 0.0279(6) 0.0390(7) 0.0116(5) 0.0115(5) 0.0080(5)
    F1 0.0212(8) 0.0261(7) 0.0505(14) -0.0047(6) 0.0224(9) -0.0001(7)
    F2 0.0303(9) 0.0381(9) 0.0169(6) 0.0070(7) 0.0083(6) -0.0039(6)
    F3 0.0263(9) 0.0207(8) 0.0519(15) -0.0042(7) 0.0244(11) 0.0045(10)
    F4 0.0382(11) 0.0331(9) 0.0228(7) 0.0058(8) 0.0157(7) -0.0062(6)
    N1 0.0127(6) 0.0161(7) 0.0134(6) 0.0006(5) 0.0056(5) -0.0010(5)
    N2 0.0112(6) 0.0185(7) 0.0137(6) 0.0007(5) 0.0044(5) -0.0010(6)
    C1 0.0122(7) 0.0179(8) 0.0151(7) 0.0008(6) 0.0057(6) -0.0011(6)
    C2 0.0126(7) 0.0133(7) 0.0157(7) -0.0015(6) 0.0067(6) -0.0014(6)
    C3 0.0132(8) 0.0175(8) 0.0175(8) 0.0002(6) 0.0051(7) 0.0007(7)
    C4 0.0131(8) 0.0216(9) 0.0238(9) 0.0034(7) 0.0074(7) 0.0021(7)
    C5 0.0198(9) 0.0219(9) 0.0268(9) 0.0000(7) 0.0155(8) -0.0023(8)
    C6 0.0168(8) 0.0189(8) 0.0161(8) -0.0025(6) 0.0082(7) -0.0023(7)
    C7 0.0112(7) 0.0142(8) 0.0165(8) -0.0017(6) 0.0050(6) -0.0009(6)
    C8 0.0117(7) 0.0202(8) 0.0114(7) -0.0004(6) 0.0022(6) 0.0006(6)
    C9 0.0102(7) 0.0201(8) 0.0143(8) -0.0008(6) 0.0059(6) -0.0009(6)
    C10 0.0117(8) 0.0235(9) 0.0147(8) -0.0010(6) 0.0045(6) 0.0018(7)
    C11 0.0146(8) 0.0191(8) 0.0227(9) 0.0014(6) 0.0072(7) 0.0042(7)
    C12 0.0193(8) 0.0216(9) 0.0121(7) 0.0021(7) 0.0062(7) -0.0011(7)
    C13 0.0260(9) 0.0195(9) 0.0227(9) 0.0017(7) 0.0158(8) 0.0017(7)
_geom_special_details
;
All e.s.d.'s (except the e.s.d. in the dihedral angle between two l.s. planes)
are estimated using the full covariance matrix. The cell e.s.d.'s are taken
into account individually in the estimation of e.s.d.'s in distances, angles
and torsion angles; correlations between e.s.d.'s in cell parameters are only
used when they are defined by crystal symmetry. An approximate (isotropic)
treatment of cell e.s.d.'s is used for estimating e.s.d.'s involving l.s.
planes.
;
loop_
    _geom_bond_atom_site_label_1
    _geom_bond_atom_site_label_2
    _geom_bond_site_symmetry_2
    _geom_bond_distance
    _geom_bond_publ_flag
    P1 F2A . 1.481(14) ?
    P1 F3A . 1.552(19) ?
    P1 F4 . 1.5947(14) ?
    P1 F3 . 1.5957(18) ?
    P1 F1 . 1.5987(13) ?
    P1 F6 . 1.6011(12) ?
    P1 F2 . 1.6077(15) ?
    P1 F5 . 1.6082(11) ?
    P1 F1A . 1.656(11) ?
    P1 F4A . 1.674(14) ?
    N1 C1 . 1.330(2) ?
    N1 C2 . 1.397(2) ?
    N1 C12 . 1.478(2) ?
    N2 C1 . 1.337(2) ?
    N2 C7 . 1.395(2) ?
    N2 C8 . 1.467(2) ?
    C1 H1A . 0.9500 ?
    C2 C7 . 1.392(2) ?
    C2 C3 . 1.395(2) ?
    C3 C4 . 1.383(2) ?
    C3 H3A . 0.9500 ?
    C4 C5 . 1.410(3) ?
    C4 H4A . 0.9500 ?
    C5 C6 . 1.382(2) ?
    C5 H5A . 0.9500 ?
    C6 C7 . 1.390(2) ?
    C6 H6A . 0.9500 ?
    C8 C9 . 1.522(2) ?
    C8 H8A . 0.9900 ?
    C8 H8B . 0.9900 ?
    C9 C10 . 1.390(2) ?
    C9 C9 2_556 1.409(3) ?
    C10 C11 . 1.391(3) ?
    C10 H10A . 0.9500 ?
    C11 C11 2_556 1.383(3) ?
    C11 H11A . 0.9500 ?
    C12 C13 . 1.518(2) ?
    C12 H12A . 0.9900 ?
    C12 H12B . 0.9900 ?
    C13 H13A . 0.9800 ?
    C13 H13B . 0.9800 ?
    C13 H13C . 0.9800 ?
loop_
    _geom_angle_atom_site_label_1
    _geom_angle_atom_site_label_2
    _geom_angle_atom_site_label_3
    _geom_angle_site_symmetry_1
    _geom_angle_site_symmetry_3
    _geom_angle
    _geom_angle_publ_flag
    F2A P1 F3A . . 95.5(8) ?
    F2A P1 F4 . . 157.6(7) ?
    F3A P1 F4 . . 106.7(6) ?
    F2A P1 F3 . . 111.9(7) ?
    F4 P1 F3 . . 90.44(11) ?
    F2A P1 F1 . . 67.6(7) ?
    F3A P1 F1 . . 162.7(6) ?
    F4 P1 F1 . . 90.05(9) ?
    F3 P1 F1 . . 179.50(11) ?
    F2A P1 F6 . . 88.8(6) ?
    F3A P1 F6 . . 86.5(7) ?
    F4 P1 F6 . . 89.14(8) ?
    F3 P1 F6 . . 90.47(9) ?
    F1 P1 F6 . . 89.39(7) ?
    F3A P1 F2 . . 73.4(6) ?
    F4 P1 F2 . . 179.76(10) ?
    F3 P1 F2 . . 89.66(11) ?
    F1 P1 F2 . . 89.86(9) ?
    F6 P1 F2 . . 91.07(7) ?
    F2A P1 F5 . . 91.4(6) ?
    F3A P1 F5 . . 93.4(7) ?
    F4 P1 F5 . . 90.69(7) ?
    F3 P1 F5 . . 89.39(9) ?
    F1 P1 F5 . . 90.75(7) ?
    F6 P1 F5 . . 179.78(9) ?
    F2 P1 F5 . . 89.10(7) ?
    F2A P1 F1A . . 92.3(7) ?
    F3A P1 F1A . . 171.2(7) ?
    F4 P1 F1A . . 65.9(5) ?
    F3 P1 F1A . . 154.6(5) ?
    F6 P1 F1A . . 97.8(4) ?
    F2 P1 F1A . . 114.0(5) ?
    F5 P1 F1A . . 82.2(4) ?
    F2A P1 F4A . . 175.5(8) ?
    F3A P1 F4A . . 86.9(7) ?
    F3 P1 F4A . . 70.3(5) ?
    F1 P1 F4A . . 110.2(5) ?
    F6 P1 F4A . . 95.2(5) ?
    F2 P1 F4A . . 159.0(6) ?
    F5 P1 F4A . . 84.6(5) ?
    F1A P1 F4A . . 85.1(6) ?
    C1 N1 C2 . . 108.21(13) ?
    C1 N1 C12 . . 127.07(14) ?
    C2 N1 C12 . . 124.68(14) ?
    C1 N2 C7 . . 108.18(14) ?
    C1 N2 C8 . . 125.72(14) ?
    C7 N2 C8 . . 125.88(14) ?
    N1 C1 N2 . . 110.39(14) ?
    N1 C1 H1A . . 124.8 ?
    N2 C1 H1A . . 124.8 ?
    C7 C2 C3 . . 121.92(15) ?
    C7 C2 N1 . . 106.67(14) ?
    C3 C2 N1 . . 131.37(15) ?
    C4 C3 C2 . . 115.88(16) ?
    C4 C3 H3A . . 122.1 ?
    C2 C3 H3A . . 122.1 ?
    C3 C4 C5 . . 122.29(16) ?
    C3 C4 H4A . . 118.9 ?
    C5 C4 H4A . . 118.9 ?
    C6 C5 C4 . . 121.35(16) ?
    C6 C5 H5A . . 119.3 ?
    C4 C5 H5A . . 119.3 ?
    C5 C6 C7 . . 116.48(16) ?
    C5 C6 H6A . . 121.8 ?
    C7 C6 H6A . . 121.8 ?
    C6 C7 C2 . . 122.06(15) ?
    C6 C7 N2 . . 131.37(16) ?
    C2 C7 N2 . . 106.53(14) ?
    N2 C8 C9 . . 112.54(14) ?
    N2 C8 H8A . . 109.1 ?
    C9 C8 H8A . . 109.1 ?
    N2 C8 H8B . . 109.1 ?
    C9 C8 H8B . . 109.1 ?
    H8A C8 H8B . . 107.8 ?
    C10 C9 C9 . 2_556 119.25(10) ?
    C10 C9 C8 . . 121.89(14) ?
    C9 C9 C8 2_556 . 118.85(9) ?
    C9 C10 C11 . . 120.70(15) ?
    C9 C10 H10A . . 119.6 ?
    C11 C10 H10A . . 119.7 ?
    C11 C11 C10 2_556 . 119.87(10) ?
    C11 C11 H11A 2_556 . 120.1 ?
    C10 C11 H11A . . 120.1 ?
    N1 C12 C13 . . 112.13(14) ?
    N1 C12 H12A . . 109.2 ?
    C13 C12 H12A . . 109.2 ?
    N1 C12 H12B . . 109.2 ?
    C13 C12 H12B . . 109.2 ?
    H12A C12 H12B . . 107.9 ?
    C12 C13 H13A . . 109.5 ?
    C12 C13 H13B . . 109.5 ?
    H13A C13 H13B . . 109.5 ?
    C12 C13 H13C . . 109.5 ?
    H13A C13 H13C . . 109.5 ?
    H13B C13 H13C . . 109.5 ?
loop_
    _geom_torsion_atom_site_label_1
    _geom_torsion_atom_site_label_2
    _geom_torsion_atom_site_label_3
    _geom_torsion_atom_site_label_4
    _geom_torsion_site_symmetry_1
    _geom_torsion_site_symmetry_2
    _geom_torsion_site_symmetry_3
    _geom_torsion_site_symmetry_4
    _geom_torsion
    _geom_torsion_publ_flag
    C2 N1 C1 N2 . . . . -0.89(19) ?
    C12 N1 C1 N2 . . . . -178.83(15) ?
    C7 N2 C1 N1 . . . . 0.45(19) ?
    C8 N2 C1 N1 . . . . 175.33(15) ?
    C1 N1 C2 C7 . . . . 0.97(18) ?
    C12 N1 C2 C7 . . . . 178.98(15) ?
    C1 N1 C2 C3 . . . . -176.69(18) ?
    C12 N1 C2 C3 . . . . 1.3(3) ?
    C7 C2 C3 C4 . . . . -0.5(2) ?
    N1 C2 C3 C4 . . . . 176.88(17) ?
    C2 C3 C4 C5 . . . . 1.2(3) ?
    C3 C4 C5 C6 . . . . -0.8(3) ?
    C4 C5 C6 C7 . . . . -0.4(3) ?
    C5 C6 C7 C2 . . . . 1.2(3) ?
    C5 C6 C7 N2 . . . . -176.25(17) ?
    C3 C2 C7 C6 . . . . -0.7(3) ?
    N1 C2 C7 C6 . . . . -178.67(15) ?
    C3 C2 C7 N2 . . . . 177.24(15) ?
    N1 C2 C7 N2 . . . . -0.69(18) ?
    C1 N2 C7 C6 . . . . 177.89(18) ?
    C8 N2 C7 C6 . . . . 3.0(3) ?
    C1 N2 C7 C2 . . . . 0.18(18) ?
    C8 N2 C7 C2 . . . . -174.70(15) ?
    C1 N2 C8 C9 . . . . -109.15(18) ?
    C7 N2 C8 C9 . . . . 64.8(2) ?
    N2 C8 C9 C10 . . . . 9.8(2) ?
    N2 C8 C9 C9 . . . 2_556 -169.32(17) ?
    C9 C9 C10 C11 2_556 . . . 3.6(3) ?
    C8 C9 C10 C11 . . . . -175.57(16) ?
    C9 C10 C11 C11 . . . 2_556 1.8(3) ?
    C1 N1 C12 C13 . . . . 15.8(2) ?
    C2 N1 C12 C13 . . . . -161.87(15) ?
loop_
    _geom_hbond_atom_site_label_D
    _geom_hbond_atom_site_label_H
    _geom_hbond_atom_site_label_A
    _geom_hbond_site_symmetry_A
    _geom_hbond_distance_DH
    _geom_hbond_distance_HA
    _geom_hbond_distance_DA
    _geom_hbond_angle_DHA
    _geom_hbond_publ_flag
    C1 H1A F6 1_455 0.95 2.42 3.142(3) 133 yes
    C3 H3A F5 8_466 0.95 2.45 3.374(2) 166 yes
    C5 H5A F5 3_445 0.95 2.52 3.420(3) 159 yes
    C6 H6A F4 2_656 0.95 2.53 3.392(2) 151 yes
    C8 H8B F1 1_455 0.99 2.39 3.350(3) 164 yes
    C13 H13C F1 5_677 0.98 2.55 3.523(2) 174 yes
    C13 H13C F5 5_677 0.98 2.50 3.166(2) 125 yes
_iucr_refine_instructions_details
;
TITL 23agpf6 in C2/c (100K)
CELL 0.71073  23.2016   8.1526  16.9992  90.000 121.274  90.000
ZERR    4.00   0.0005   0.0002   0.0004   0.000   0.001   0.000
LATT  7
SYMM -X, Y, 0.5-Z
SFAC C H N F P
UNIT 104 112 16 48 8
SIZE 0.141 0.257 0.263
TEMP -173
L.S. 10
BOND $H
FMAP 2 2 60
ACTA
CONF
PLAN 20
WGHT    0.033900    4.209500
FVAR       0.29089   0.88880
P1    5   0.89811   0.80829   0.89390  11.00000   0.01294   0.01616 =
       0.01738   0.00099   0.00725   0.00054
F5    4   0.84112   0.94532   0.83897  11.00000   0.01966   0.02081 =
       0.02210   0.00526   0.00843   0.00538
F6    4   0.95467   0.67136   0.94831  11.00000   0.02334   0.02792 =
       0.03902   0.00800   0.01145   0.01163
PART   1
F1    4   0.95400   0.92422   0.89472  21.00000   0.02125   0.02615 =
       0.05052  -0.00009   0.02239  -0.00468
F2    4   0.91321   0.88893   0.98909  21.00000   0.03030   0.03808 =
       0.01687  -0.00391   0.00828   0.00698
F3    4   0.84260   0.69291   0.89402  21.00000   0.02635   0.02073 =
       0.05194   0.00454   0.02441  -0.00422
F4    4   0.88302   0.72902   0.79927  21.00000   0.03821   0.03309 =
       0.02280  -0.00616   0.01574   0.00582
PART   2
F1A   4   0.93497   0.90433   0.84568 -21.00000   0.02389
F2A   4   0.93232   0.91327   0.97700 -21.00000   0.03225
F4A   4   0.85727   0.70318   0.79503 -21.00000   0.02945
F3A   4   0.85467   0.71294   0.92374 -21.00000   0.02416
PART   0
N1    3   0.16728   0.66335   1.09095  11.00000   0.01269   0.01609 =
       0.01341  -0.00104   0.00559   0.00059
N2    3   0.10920   0.67626   0.94040  11.00000   0.01117   0.01849 =
       0.01367  -0.00097   0.00444   0.00066
C1    1   0.10867   0.70604   1.01737  11.00000   0.01217   0.01788 =
       0.01509  -0.00109   0.00572   0.00079
AFIX  43
H1A   2   0.07167   0.75128   1.01924  11.00000  -1.20000
AFIX   0
C2    1   0.20844   0.59967   1.06084  11.00000   0.01263   0.01334 =
       0.01571  -0.00139   0.00669  -0.00149
C3    1   0.27288   0.53119   1.10913  11.00000   0.01317   0.01751 =
       0.01752   0.00067   0.00509   0.00019
AFIX  43
H3A   2   0.29819   0.52540   1.17443  11.00000  -1.20000
AFIX   0
C4    1   0.29766   0.47225   1.05606  11.00000   0.01311   0.02164 =
       0.02380   0.00215   0.00736   0.00345
AFIX  43
H4A   2   0.34098   0.42258   1.08590  11.00000  -1.20000
AFIX   0
C5    1   0.26085   0.48334   0.95923  11.00000   0.01978   0.02188 =
       0.02683  -0.00233   0.01546   0.00005
AFIX  43
H5A   2   0.28016   0.44242   0.92568  11.00000  -1.20000
AFIX   0
C6    1   0.19723   0.55252   0.91211  11.00000   0.01679   0.01894 =
       0.01606  -0.00234   0.00825  -0.00254
AFIX  43
H6A   2   0.17229   0.56099   0.84689  11.00000  -1.20000
AFIX   0
C7    1   0.17168   0.60906   0.96517  11.00000   0.01120   0.01418 =
       0.01649  -0.00086   0.00499  -0.00171
C8    1   0.05184   0.69670   0.84620  11.00000   0.01165   0.02022 =
       0.01143   0.00062   0.00216  -0.00043
AFIX  23
H8A   2   0.06630   0.76242   0.81046  11.00000  -1.20000
H8B   2   0.01573   0.75817   0.84795  11.00000  -1.20000
AFIX   0
C9    1   0.02370   0.53359   0.79767  11.00000   0.01024   0.02007 =
       0.01428  -0.00086   0.00593  -0.00082
C10   1   0.04406   0.38510   0.84445  11.00000   0.01171   0.02355 =
       0.01471   0.00178   0.00449  -0.00103
AFIX  43
H10A  2   0.07402   0.38454   0.90929  11.00000  -1.20000
AFIX   0
C11   1   0.02104   0.23722   0.79734  11.00000   0.01462   0.01909 =
       0.02271   0.00419   0.00723   0.00137
AFIX  43
H11A  2   0.03421   0.13645   0.83015  11.00000  -1.20000
AFIX   0
C12   1   0.18631   0.67412   1.18835  11.00000   0.01931   0.02159 =
       0.01214  -0.00106   0.00621   0.00205
AFIX  23
H12A  2   0.21756   0.76755   1.21792  11.00000  -1.20000
H12B  2   0.21038   0.57269   1.22080  11.00000  -1.20000
AFIX   0
C13   1   0.12542   0.69682   1.19816  11.00000   0.02601   0.01949 =
       0.02266   0.00166   0.01583   0.00165
AFIX 137
H13A  2   0.14015   0.70149   1.26359  11.00000  -1.50000
H13B  2   0.09440   0.60439   1.16916  11.00000  -1.50000
H13C  2   0.10238   0.79922   1.16809  11.00000  -1.50000
AFIX   0
HKLF 4
END
;
data_global
_journal_date_recd_electronic     2012-04-26
_journal_date_accepted     2012-04-30
_journal_name_full     'Acta Crystallographica, Section E'
_journal_year     2012
_journal_volume     68
_journal_issue      6
_journal_page_first     o1635
_journal_page_last     o1635
_journal_paper_category     QO
_journal_paper_doi     10.1107/S1600536812019344
_journal_coeditor_code     HB6760
_publ_contact_author_name     'Hoong-Kun Fun'
_publ_contact_author_address
;
X-ray Crystallography Unit
School of Physics
Universiti Sains Malaysia
11800 USM, Penang
Malaysia
;
_publ_contact_author_email     'hkfun@usm.my'
_publ_contact_author_fax     '604 6579150'
_publ_contact_author_phone     '604 6533652'
_publ_section_title
;
3,3'-[1,2-Phenylenebis(methylene)]bis(1-ethyl-1<i>H</i>-benzimidazol-1-ium)
bis(hexaflourophosphate)
;
loop_
    _publ_author_name
    _publ_author_footnote
    _publ_author_address
    'Haque, Rosenani A.' .
;
School of Chemical Sciences
Universiti Sains Malaysia
11800 USM, Penang
Malaysia
;
    'Iqbal, Muhammad Adnan' .
;
School of Chemical Sciences
Universiti Sains Malaysia
11800 USM, Penang
Malaysia
;
    'Rosli, Mohd Mustaqim' .
;
X-ray Crystallography Unit
School of Physics
Universiti Sains Malaysia
11800 USM, Penang
Malaysia
;
    'Fun, Hoong-Kun'
;
Thomson Reuters ResearcherID: A-3561-2009.
;
;
X-ray Crystallography Unit
School of Physics
Universiti Sains Malaysia
11800 USM, Penang
Malaysia
;
