# Supplementary material for: 3,3′-[1,2-Phenyl­enebis(methyl­ene)]bis­(1-ethyl-1H-benzimidazol-1-ium) bis­(hexa­flourophosphate)
Source: Acta Crystallogr Sect E Struct Rep Online. 2012 May 5;68(Pt 6):o1635. doi: 10.1107/S1600536812019344 (PMC3379238; doi:10.1107/S1600536812019344)
Supplement: Supplementary file 2 [file e-68-o1635-Isup2.hkl]

# 
# h,k,l, Fc-squared, Fo-squared, sigma(Fo-squared) and status flag 
# 
data_I
_shelx_title ' 23agpf6 in C2/c (100K)' 
_shelx_refln_list_code          4 
_shelx_F_calc_maximum      343.59 
_exptl_crystal_F_000      1400.00 
_reflns_d_resolution_high  0.7143 
 
loop_ 
 _symmetry_equiv_pos_as_xyz 
 'x, y, z' 
 '-x, y, -z+1/2' 
 'x+1/2, y+1/2, z' 
 '-x+1/2, y+1/2, -z+1/2' 
 '-x, -y, -z' 
 'x, -y, z-1/2' 
 '-x+1/2, -y+1/2, -z' 
 'x+1/2, -y+1/2, z-1/2' 
 
_cell_length_a    23.2016 
_cell_length_b     8.1526 
_cell_length_c    16.9992 
_cell_angle_alpha  90.000 
_cell_angle_beta  121.274 
_cell_angle_gamma  90.000 
 
_shelx_F_squared_multiplier     1.000 
 
loop_ 
 _refln_index_h 
 _refln_index_k 
 _refln_index_l 
 _refln_F_squared_calc 
 _refln_F_squared_meas 
 _refln_F_squared_sigma 
 _refln_observed_status 
   2   0   0      697.36      519.35     20.77 o 
   4   0   0    29944.74    29580.62    331.66 o 
   6   0   0        4.16       27.48     20.42 o 
   8   0   0     4578.69     5020.03    131.80 o 
  10   0   0       20.73        0.43     31.68 o 
  12   0   0     2947.14     2796.28     86.13 o 
  14   0   0    19040.06    19192.80    437.85 o 
  16   0   0     7562.46     7599.51    170.03 o 
  18   0   0     6300.03     6050.07    155.12 o 
  20   0   0     4903.68     4980.50    150.44 o 
  22   0   0      733.77      631.01     74.58 o 
  24   0   0       65.92       68.88     54.24 o 
  26   0   0       39.86       80.63     57.79 o 
   1   1   0     1828.50     1853.91     25.88 o 
   3   1   0       46.64       67.26      6.18 o 
   5   1   0     4951.90     4937.65     62.71 o 
   7   1   0     4719.05     4979.52     86.39 o 
   9   1   0     1591.17     1779.93     47.82 o 
  11   1   0      166.37      329.16     36.30 o 
  13   1   0     7166.02     7561.14    222.18 o 
  15   1   0      964.16      913.08     50.59 o 
  17   1   0       86.50      112.27     31.75 o 
  19   1   0       43.73       38.26     31.10 o 
  21   1   0     1005.04      950.59     60.34 o 
  23   1   0      141.01      104.06     36.95 o 
  25   1   0       35.48       66.97     37.82 o 
  27   1   0        1.01       -4.19     48.89 o 
   0   2   0    17842.81    16921.95    241.14 o 
   2   2   0    33085.15    33670.57    234.70 o 
   4   2   0    63894.04    64855.07    370.77 o 
   6   2   0     1157.46     1013.38     22.88 o 
   8   2   0     9510.56     9622.26    106.00 o 
  10   2   0     2890.01     2770.95     55.86 o 
  12   2   0      440.39      443.52     32.32 o 
  14   2   0     7171.02     7252.33     94.32 o 
  16   2   0        4.99        5.56     16.97 o 
  18   2   0     3065.54     2967.46     93.28 o 
  20   2   0      487.17      531.99     47.43 o 
  22   2   0        0.84       13.02     35.33 o 
  24   2   0      903.69      808.06    101.63 o 
  26   2   0      204.52      304.23    110.22 o 
   1   3   0    20977.31    22173.93    187.36 o 
   3   3   0    28814.65    30635.69    223.80 o 
   5   3   0     8772.77     8423.28     60.85 o 
   7   3   0      509.17      446.91     14.24 o 
   9   3   0    11107.83    10772.70    107.65 o 
  11   3   0    12095.21    11944.29    122.29 o 
  13   3   0       10.33        9.69     14.33 o 
  15   3   0       41.36       23.05     28.55 o 
  17   3   0     4031.42     3951.98     74.82 o 
  19   3   0      577.13      515.25     37.53 o 
  21   3   0       45.62       84.20     29.82 o 
  23   3   0      365.16      353.71     51.08 o 
  25   3   0     2831.62     2681.32    117.26 o 
   0   4   0      304.96      308.48     27.15 o 
   2   4   0     1405.98     1401.95     32.17 o 
   4   4   0      530.87      721.16     19.56 o 
   6   4   0        3.13       12.38      6.49 o 
   8   4   0    11716.72    12686.72     89.98 o 
  10   4   0      644.58      726.05     27.71 o 
  12   4   0      443.51      400.53     27.78 o 
  14   4   0       45.22       93.84     20.70 o 
  16   4   0       54.80       36.76     19.25 o 
  18   4   0      255.69      213.03     31.14 o 
  20   4   0       97.78      127.63     23.33 o 
  22   4   0     1282.02     1230.43     79.07 o 
  24   4   0     1944.11     2015.91     90.56 o 
   1   5   0     6646.68     6821.00     99.54 o 
   3   5   0        1.00       -7.46      7.46 o 
   5   5   0     1533.92     1719.01     33.56 o 
   7   5   0     3422.21     3569.54     45.65 o 
   9   5   0     6426.01     6548.46     59.82 o 
  11   5   0     1912.61     1887.02     56.83 o 
  13   5   0       94.67       64.10     21.05 o 
  15   5   0      484.64      499.26     39.68 o 
  17   5   0      341.18      360.03     36.64 o 
  19   5   0      124.50      145.39     67.86 o 
  21   5   0      271.16      286.47     68.48 o 
  23   5   0       75.79      186.42     71.85 o 
   0   6   0     1572.54     1650.69     94.98 o 
   2   6   0      452.35      477.93     28.57 o 
   4   6   0     1054.06     1046.81     29.93 o 
   6   6   0      311.93      314.48     24.19 o 
   8   6   0      486.98      483.10     31.04 o 
  10   6   0      124.52      145.71     29.92 o 
  12   6   0       94.10      146.82     32.81 o 
  14   6   0     1945.43     1866.20     93.06 o 
  16   6   0       13.44       76.57     33.34 o 
  18   6   0      492.80      466.60     52.53 o 
  20   6   0      643.52      545.48     49.00 o 
  22   6   0       64.71      218.23     66.54 o 
   1   7   0      552.56      491.97     38.96 o 
   3   7   0      887.69      968.41     55.15 o 
   5   7   0       14.07       11.07     13.21 o 
   7   7   0        2.14       25.70     14.56 o 
   9   7   0     1325.13     1299.74     88.19 o 
  11   7   0      309.57      322.77     41.14 o 
  13   7   0       17.63       27.21     29.16 o 
  15   7   0     1294.83     1392.85     72.56 o 
  17   7   0       20.34       67.13     26.76 o 
  19   7   0      363.95      448.62     46.27 o 
  21   7   0        4.80       56.90     37.82 o 
   0   8   0     8957.83     8754.23    192.80 o 
   2   8   0       39.44       23.70     21.21 o 
   4   8   0     4627.60     4636.75    133.16 o 
   6   8   0        0.10       19.31     14.29 o 
   8   8   0        0.02       87.85     38.11 o 
  10   8   0      150.73      163.05     37.34 o 
  12   8   0      113.73      134.25     33.30 o 
  14   8   0     1309.16     1356.76     62.80 o 
  16   8   0      305.44      400.38     43.38 o 
  18   8   0     1181.20     1176.30     84.88 o 
   1   9   0        2.64       -6.48     20.54 o 
   3   9   0      233.49      230.02     34.61 o 
   5   9   0      149.99      224.95     32.17 o 
   7   9   0      123.89      123.70     32.63 o 
   9   9   0        0.06       34.52     30.52 o 
  11   9   0      256.66      447.33     60.74 o 
  13   9   0       22.74       43.84     37.45 o 
  15   9   0       26.95        4.67     39.37 o 
   0  10   0     1958.07     2033.61     99.68 o 
   2  10   0       76.56      132.04     32.28 o 
   4  10   0     1272.16     1347.78     68.16 o 
   6  10   0     1272.98     1378.67     88.59 o 
   8  10   0      132.19      118.12     62.59 o 
  10  10   0      322.73      382.11     79.79 o 
  12  10   0       56.42      122.65     61.90 o 
   1  11   0        3.68       54.39     24.54 o 
   3  11   0      194.96      235.37     68.00 o 
   5  11   0      853.68      916.98    135.40 o 
   7  11   0       60.66       40.92     47.77 o 
 -27   1   1        0.10      -14.85     33.95 o 
 -25   1   1       57.74       69.66     36.49 o 
 -23   1   1     1881.90     1846.87     72.69 o 
 -21   1   1      299.77      318.14     40.31 o 
 -19   1   1    15831.80    15167.21    290.47 o 
 -17   1   1     3050.10     3089.90     69.13 o 
 -15   1   1     5059.01     4872.63     69.33 o 
 -13   1   1      427.73      373.30     23.44 o 
 -11   1   1      166.54      247.06     18.09 o 
  -9   1   1     1375.73     1612.20     33.24 o 
  -7   1   1      124.89      209.72     14.09 o 
  -5   1   1    47943.00    48818.46    304.81 o 
  -3   1   1    28104.99    29100.43    169.10 o 
  -1   1   1    11250.20    11277.82    106.02 o 
   1   1   1     7904.16     7891.34     79.51 o 
   3   1   1     9515.84     9231.46     77.11 o 
   5   1   1     1804.59     1662.65     46.56 o 
   7   1   1        1.57       12.09     12.31 o 
   9   1   1     1798.44     2047.31     38.47 o 
  11   1   1      850.63      963.50     27.34 o 
  13   1   1       39.82       24.58     24.59 o 
  15   1   1      387.13      414.15     39.15 o 
  17   1   1      735.90      772.02     50.24 o 
  19   1   1       32.09       81.67     30.35 o 
  21   1   1      697.11      798.81     58.94 o 
  23   1   1       17.74        9.19     40.28 o 
  25   1   1       33.43      100.05     38.50 o 
 -26   2   1       10.78       28.78     36.80 o 
 -24   2   1       18.44       34.58     34.65 o 
 -22   2   1       52.32       45.56     37.96 o 
 -20   2   1      278.71      179.64     39.98 o 
 -18   2   1     1628.11     1484.77     42.20 o 
 -16   2   1       80.78      105.31     23.09 o 
 -14   2   1     3016.70     2920.09     56.80 o 
 -12   2   1     6925.94     6966.79     94.05 o 
 -10   2   1     2802.42     2726.16     46.18 o 
  -8   2   1     5637.81     5420.46     64.99 o 
  -6   2   1        8.63       16.51      5.18 o 
  -4   2   1        7.58       30.32      8.90 o 
  -2   2   1    71160.20    70666.12    718.09 o 
   0   2   1    12038.93    11641.20    109.98 o 
   2   2   1    40949.42    41237.86    311.67 o 
   4   2   1     4377.94     4680.33     44.11 o 
   6   2   1     1061.86      899.85     23.73 o 
   8   2   1    13461.14    13496.36    228.96 o 
  10   2   1     1091.59     1164.66     48.44 o 
  12   2   1     7827.24     8064.01    112.96 o 
  14   2   1       63.87       23.63     37.80 o 
  16   2   1     1448.80     1466.60     55.99 o 
  18   2   1       14.99       -7.18     27.71 o 
  20   2   1     1774.85     1720.95    176.10 o 
  22   2   1      610.14      588.71     52.10 o 
  24   2   1       29.07       27.49     35.38 o 
  26   2   1        0.43        9.01     49.85 o 
 -27   3   1     1334.28     1257.48     87.66 o 
 -25   3   1       38.86       53.31     41.92 o 
 -23   3   1       66.57       28.13     35.17 o 
 -21   3   1      125.85       88.03     31.64 o 
 -19   3   1      292.49      312.56     27.75 o 
 -17   3   1       80.83       77.32     24.29 o 
 -15   3   1      147.65       98.71     23.02 o 
 -13   3   1     2723.44     2901.94     56.86 o 
 -11   3   1     1548.28     1656.01     40.30 o 
  -9   3   1     2621.29     2759.89     34.74 o 
  -7   3   1      628.26      842.74     20.40 o 
  -5   3   1       59.43       80.53     11.95 o 
  -3   3   1     7149.03     7513.91     69.03 o 
  -1   3   1      851.25     1024.39     35.86 o 
   1   3   1       22.65       16.47      7.96 o 
   3   3   1    11804.56    12573.18     86.33 o 
   5   3   1    24618.04    26033.11    163.39 o 
   7   3   1      360.46      356.59     15.94 o 
   9   3   1      927.43      841.17     36.32 o 
  11   3   1     2182.30     2284.35     58.73 o 
  13   3   1       36.45       66.73     25.24 o 
  15   3   1      399.29      343.92     30.11 o 
  17   3   1       92.85      157.50     25.54 o 
  19   3   1     1964.48     1867.40     78.20 o 
  21   3   1      533.34      595.34     49.77 o 
  23   3   1      130.94      101.01     42.82 o 
  25   3   1        1.42      -15.46     36.22 o 
 -26   4   1      788.42      962.32     76.00 o 
 -24   4   1     1760.47     1955.18     92.89 o 
 -22   4   1      941.07      858.01     71.48 o 
 -20   4   1      974.58     1082.05     46.61 o 
 -18   4   1     1991.99     1732.37     51.74 o 
 -16   4   1     5154.42     4747.19     79.63 o 
 -14   4   1     2931.89     2925.76     60.18 o 
 -12   4   1     4783.56     4504.07     68.84 o 
 -10   4   1     7309.55     7035.72     59.47 o 
  -8   4   1    16685.67    16465.91    109.33 o 
  -6   4   1    12333.89    13043.84    100.99 o 
  -4   4   1     4610.56     4490.13     57.58 o 
  -2   4   1      121.47      101.27     14.08 o 
   0   4   1     2357.77     2363.12     42.31 o 
   2   4   1      679.24      741.18     73.18 o 
   4   4   1      621.65      707.38     19.68 o 
   6   4   1    16964.39    16398.43    114.53 o 
   8   4   1     7029.97     6674.83     67.35 o 
  10   4   1    15454.64    15063.77    161.75 o 
  12   4   1     7221.32     7253.94     96.68 o 
  14   4   1      146.77      165.77     23.69 o 
  16   4   1     1397.89     1359.40     48.27 o 
  18   4   1      322.06      367.60     41.27 o 
  20   4   1      141.34      159.56     39.15 o 
  22   4   1      717.57      773.69     66.74 o 
  24   4   1       28.15       74.94     44.43 o 
 -25   5   1       62.98        8.08     53.76 o 
 -23   5   1      588.14      527.19     79.14 o 
 -21   5   1      259.92      265.57     32.05 o 
 -19   5   1      587.87      561.77     40.08 o 
 -17   5   1      185.11      174.35     30.59 o 
 -15   5   1       33.47       57.52     22.19 o 
 -13   5   1      173.19      206.75     27.55 o 
 -11   5   1      110.94       96.45     19.83 o 
  -9   5   1     1827.54     1813.61     32.73 o 
  -7   5   1       10.58        8.05      7.47 o 
  -5   5   1     6260.10     6353.26     78.51 o 
  -3   5   1     1335.10     1476.14     44.33 o 
  -1   5   1      344.00      348.62     21.42 o 
   1   5   1     4595.70     4605.09     60.77 o 
   3   5   1     4059.06     4162.84     53.07 o 
   5   5   1      414.10      472.71     19.40 o 
   7   5   1      734.16      711.20     22.94 o 
   9   5   1      189.40      201.46     15.96 o 
  11   5   1      916.46      949.59     38.95 o 
  13   5   1      212.62      151.52     26.50 o 
  15   5   1      251.80      224.98     30.76 o 
  17   5   1      113.65      149.41     52.01 o 
  19   5   1      202.04      185.19     67.08 o 
  21   5   1       27.70       10.28     46.99 o 
  23   5   1      423.29      440.72     79.33 o 
 -24   6   1        1.34      -26.44     84.48 o 
 -22   6   1     1196.82     1214.79     63.06 o 
 -20   6   1       53.18       41.57     31.18 o 
 -18   6   1     1934.91     1874.32    106.80 o 
 -16   6   1      244.81      313.91     36.90 o 
 -14   6   1      490.21      390.52     46.64 o 
 -12   6   1      282.37      312.21     31.27 o 
 -10   6   1      110.99      134.08     32.03 o 
  -8   6   1     2528.66     2567.79     50.04 o 
  -6   6   1      244.57      183.62     19.49 o 
  -4   6   1     4448.12     4111.41     71.08 o 
  -2   6   1     4443.41     4435.66     67.57 o 
   0   6   1       60.77       50.71     12.82 o 
   2   6   1       32.91       20.03     11.82 o 
   4   6   1       37.29       10.75     19.44 o 
   6   6   1      862.02      853.18     35.71 o 
   8   6   1       77.70       70.79     17.44 o 
  10   6   1     1520.07     1397.78     62.58 o 
  12   6   1     4896.19     4809.83    157.36 o 
  14   6   1     1128.60     1141.60     65.79 o 
  16   6   1      862.81     1027.52     70.76 o 
  18   6   1       13.58       35.53     35.08 o 
  20   6   1      181.42      211.61     37.37 o 
  22   6   1     3095.50     3036.19    145.21 o 
 -21   7   1      172.69      258.36     39.99 o 
 -19   7   1     2164.52     2221.65     92.26 o 
 -17   7   1        0.10       47.26     23.12 o 
 -15   7   1     2208.24     2073.75     69.87 o 
 -13   7   1        1.56       24.20     21.16 o 
 -11   7   1       97.41      102.91     29.99 o 
  -9   7   1      119.48      150.76     41.70 o 
  -7   7   1      133.99      156.95     19.65 o 
  -5   7   1      325.48      287.26     32.42 o 
  -3   7   1      615.03      672.20     33.91 o 
  -1   7   1      874.76      934.55     79.75 o 
   1   7   1     5419.91     5223.81     91.13 o 
   3   7   1       46.04       43.33     16.16 o 
   5   7   1      105.79       99.28     18.70 o 
   7   7   1        0.90        6.97     14.28 o 
   9   7   1       64.31       56.83     27.17 o 
  11   7   1      373.99      343.72     43.43 o 
  13   7   1       72.16      110.91     35.29 o 
  15   7   1      978.74      923.32     68.13 o 
  17   7   1     2027.51     2035.94     87.69 o 
  19   7   1       34.23       63.32     25.73 o 
  21   7   1      817.47      957.91     89.92 o 
 -20   8   1      119.89      150.65     50.79 o 
 -18   8   1       29.30       51.44     32.97 o 
 -16   8   1      108.99      120.31     29.18 o 
 -14   8   1        5.32       34.38     25.38 o 
 -12   8   1      362.66      370.47     44.73 o 
 -10   8   1       29.05       57.07     21.13 o 
  -8   8   1      112.87      106.63     24.82 o 
  -6   8   1      797.31      803.49     40.68 o 
  -4   8   1      542.61      516.16     40.06 o 
  -2   8   1      203.52      208.28     33.14 o 
   0   8   1        9.23       28.19     23.19 o 
   2   8   1     1219.13     1130.00     47.75 o 
   4   8   1     1842.32     1828.59     61.03 o 
   6   8   1        4.93       68.66     19.71 o 
   8   8   1      459.64      468.94     50.30 o 
  10   8   1      308.55      348.77     54.32 o 
  12   8   1      734.55      688.83     88.79 o 
  14   8   1       38.45       62.06     34.55 o 
  16   8   1      259.28      349.07     87.66 o 
  18   8   1      321.05      341.02     52.75 o 
 -17   9   1      455.11      520.81     73.90 o 
 -15   9   1      919.41      878.57     87.78 o 
 -13   9   1      830.18     1002.58     72.46 o 
 -11   9   1      351.13      256.40     43.66 o 
  -9   9   1      238.71      271.43     46.11 o 
  -7   9   1        3.48       20.63     31.01 o 
  -5   9   1      268.08      284.39     47.35 o 
  -3   9   1      505.58      488.25     42.39 o 
  -1   9   1      395.17      379.18     51.04 o 
   1   9   1      882.04      848.07     99.07 o 
   3   9   1      902.00      867.43     58.52 o 
   5   9   1      372.69      454.49     54.87 o 
   7   9   1       84.19      137.57     43.78 o 
   9   9   1       97.16       97.20     47.83 o 
  11   9   1       17.14       58.22     39.35 o 
  13   9   1      173.69      240.20     73.47 o 
  15   9   1       51.50       60.55     34.76 o 
 -12  10   1       23.37       33.47     31.21 o 
 -10  10   1      242.59      473.22     85.52 o 
  -8  10   1      117.70      179.48     36.17 o 
  -6  10   1      669.69      696.46    148.59 o 
  -4  10   1      264.36      273.63     39.65 o 
  -2  10   1       80.67       88.96     23.61 o 
   0  10   1      697.09      737.89     52.23 o 
   2  10   1      500.80      566.32     83.72 o 
   4  10   1        5.24       40.16     24.86 o 
   6  10   1        0.76       88.98     79.72 o 
   8  10   1      102.20      125.65     26.44 o 
  10  10   1      298.12      175.48     54.50 o 
  12  10   1       95.38      143.62     49.41 o 
  -7  11   1      251.56      225.94     65.21 o 
  -5  11   1      114.77      176.23     64.95 o 
  -3  11   1        5.01       83.41     28.02 o 
  -1  11   1        0.03      136.46     55.54 o 
   1  11   1      269.56      350.24     44.27 o 
   3  11   1        0.86      129.72     67.81 o 
   5  11   1       28.92        4.96     52.97 o 
 -28   0   2       71.70       58.38     54.65 o 
 -26   0   2        0.80      -25.39     42.50 o 
 -24   0   2      465.13      381.15     62.29 o 
 -22   0   2      644.52      653.62    116.91 o 
 -20   0   2     6966.68     6949.83    168.76 o 
 -18   0   2     2104.58     1864.69     90.54 o 
 -16   0   2    14716.63    14292.03    178.07 o 
 -14   0   2      535.98      583.12     23.20 o 
 -12   0   2     1087.77      809.01     54.05 o 
 -10   0   2      143.22      186.30     14.23 o 
  -8   0   2     3036.99     2739.13     41.64 o 
  -6   0   2   109692.63   106319.30    745.42 o 
  -4   0   2     3554.83     3232.48     29.60 o 
  -2   0   2    28864.17    29059.85    226.00 o 
   0   0   2    28290.12    28904.71    320.81 o 
   2   0   2   118057.27   116702.36    936.94 o 
   4   0   2        1.84       24.80     12.25 o 
   6   0   2      385.42      494.98     36.69 o 
   8   0   2     9900.20    10025.28    190.82 o 
  10   0   2     6362.85     7338.49    143.01 o 
  12   0   2      612.24      775.13     62.78 o 
  14   0   2     4443.26     3889.92    120.04 o 
  16   0   2     1171.27     1408.79     83.51 o 
  18   0   2     7408.31     7298.41    183.59 o 
  20   0   2      542.15      600.66     75.80 o 
  22   0   2      151.12      163.45     55.21 o 
  24   0   2      318.17      318.57     72.67 o 
  26   0   2       15.50       -5.06     55.88 o 
 -27   1   2       53.58       50.67     36.22 o 
 -25   1   2        2.75       48.29     35.33 o 
 -23   1   2        7.08       -4.78     29.41 o 
 -21   1   2     2056.69     1913.00     79.48 o 
 -19   1   2     5038.80     4803.01     96.89 o 
 -17   1   2     2280.92     2344.12     47.15 o 
 -15   1   2     1018.77     1086.78     47.46 o 
 -13   1   2     2127.44     2378.98     40.34 o 
 -11   1   2      630.82      749.67     23.00 o 
  -9   1   2     8373.75     8566.39     75.59 o 
  -7   1   2      461.04      398.17     10.40 o 
  -5   1   2     1035.81     1091.41     19.17 o 
  -3   1   2    48074.17    49498.57    449.03 o 
  -1   1   2     5031.03     4948.79     32.87 o 
   1   1   2      417.40      455.40     13.89 o 
   3   1   2     4961.51     4567.04     46.42 o 
   5   1   2     4211.50     4266.21     46.78 o 
   7   1   2     6198.34     6450.98     79.67 o 
   9   1   2      620.29      684.43     35.08 o 
  11   1   2       56.87       47.92     22.13 o 
  13   1   2      814.11      840.53     47.40 o 
  15   1   2      844.75      838.36     51.75 o 
  17   1   2      169.63      176.67     34.88 o 
  19   1   2      150.43      190.97     36.78 o 
  21   1   2        6.86       19.28     32.10 o 
  23   1   2      196.61      180.54     43.55 o 
  25   1   2        0.20      -12.74     34.38 o 
 -28   2   2       42.69       71.64     59.36 o 
 -26   2   2      307.28      378.66     50.66 o 
 -24   2   2      404.28      370.40     44.86 o 
 -22   2   2       72.35       61.59     32.73 o 
 -20   2   2      365.06      416.72     39.97 o 
 -18   2   2       99.41       83.47     17.08 o 
 -16   2   2     4507.33     4301.31     63.91 o 
 -14   2   2      340.07      385.77     23.75 o 
 -12   2   2    10749.05    10504.69     97.72 o 
 -10   2   2        5.62        1.87      9.41 o 
  -8   2   2     8052.40     7312.15     56.24 o 
  -6   2   2     1076.34      765.52     17.82 o 
  -4   2   2    19676.29    19647.73    147.59 o 
  -2   2   2    53162.27    53032.02    422.21 o 
   0   2   2     5535.01     5646.78    100.40 o 
   2   2   2     3677.89     3029.89     35.32 o 
   4   2   2      656.92      867.43     24.85 o 
   6   2   2     3548.27     3663.75     45.40 o 
   8   2   2     3479.33     3662.27     46.30 o 
  10   2   2     1317.44     1096.25     43.43 o 
  12   2   2     1331.38     1187.15     52.20 o 
  14   2   2     1092.14     1041.66     61.54 o 
  16   2   2      677.67      632.34     52.68 o 
  18   2   2     1811.85     1767.23     65.91 o 
  20   2   2      207.56      219.78     39.58 o 
  22   2   2      302.69      404.68     48.52 o 
  24   2   2       90.53      119.74     53.55 o 
 -27   3   2      498.09      661.45     74.84 o 
 -25   3   2      331.48      289.38     50.01 o 
 -23   3   2     4558.98     4334.65    125.39 o 
 -21   3   2     1168.13     1234.12     63.23 o 
 -19   3   2      740.85      701.17     35.63 o 
 -17   3   2     2431.86     2293.37     66.20 o 
 -15   3   2      399.70      407.08     26.28 o 
 -13   3   2      366.87      372.59     24.03 o 
 -11   3   2    13327.52    13064.72    124.42 o 
  -9   3   2     5571.47     6599.24    171.13 o 
  -7   3   2    19042.17    19206.05    136.35 o 
  -5   3   2      800.12      919.12     26.67 o 
  -3   3   2      503.48      467.01     20.72 o 
  -1   3   2     9037.81     9603.14     87.53 o 
   1   3   2       67.47       58.65     10.38 o 
   3   3   2     5125.87     4876.59     48.87 o 
   5   3   2    17182.12    17898.13    132.95 o 
   7   3   2    18828.54    19545.94    162.10 o 
   9   3   2     4688.60     4380.11     57.11 o 
  11   3   2     1419.57     1489.77     51.38 o 
  13   3   2       17.26       -1.12     26.05 o 
  15   3   2     2142.24     1895.77     75.90 o 
  17   3   2     1030.76     1099.13     48.63 o 
  19   3   2        1.64       11.29     30.99 o 
  21   3   2        0.65        2.75     30.17 o 
  23   3   2      624.41      699.35     59.08 o 
  25   3   2        3.07      -18.71     48.73 o 
 -26   4   2      361.02      467.06     59.91 o 
 -24   4   2      230.04      228.86     47.05 o 
 -22   4   2      134.80      172.00     42.86 o 
 -20   4   2      460.11      443.30     39.65 o 
 -18   4   2       32.16       37.63     20.32 o 
 -16   4   2       88.33      131.65     22.10 o 
 -14   4   2       35.50        5.04     17.80 o 
 -12   4   2       53.44       52.15     15.21 o 
 -10   4   2      291.81      312.95     16.15 o 
  -8   4   2       51.02       75.88     10.12 o 
  -6   4   2    10124.77    10693.35    150.32 o 
  -4   4   2     3288.94     3474.78     50.05 o 
  -2   4   2     2748.46     2807.56     39.21 o 
   0   4   2     9311.20     9237.42     99.12 o 
   2   4   2     3588.34     3628.99     54.72 o 
   4   4   2      553.65      536.92     15.82 o 
   6   4   2     3987.36     4029.46     49.20 o 
   8   4   2        3.89       -8.39     14.11 o 
  10   4   2      104.60       99.43     23.95 o 
  12   4   2       37.46       19.96     23.50 o 
  14   4   2       34.87       60.34     23.93 o 
  16   4   2     1902.23     1809.01     54.72 o 
  18   4   2        1.63       18.27     22.74 o 
  20   4   2      795.98      839.00     88.04 o 
  22   4   2       28.69       21.23     49.91 o 
  24   4   2       16.85       17.45     41.55 o 
 -25   5   2      165.96      136.54     60.08 o 
 -23   5   2      858.67      821.97     68.39 o 
 -21   5   2     1223.07     1376.72     53.16 o 
 -19   5   2      721.62      688.64     42.54 o 
 -17   5   2        0.18       -5.38     23.06 o 
 -15   5   2      468.98      469.82     33.49 o 
 -13   5   2      940.82     1028.67     41.37 o 
 -11   5   2     2360.88     2477.94     82.94 o 
  -9   5   2     1082.62     1148.41     33.45 o 
  -7   5   2    10597.31    10855.99    118.30 o 
  -5   5   2     4910.55     5333.52     68.39 o 
  -3   5   2     1512.23     1746.50     30.91 o 
  -1   5   2     2912.61     2887.08     40.61 o 
   1   5   2      164.07      238.80     35.03 o 
   3   5   2     4434.86     4612.28     52.70 o 
   5   5   2      389.83      565.49     27.48 o 
   7   5   2    11174.99    11284.11    101.64 o 
   9   5   2     3609.89     3554.88     59.66 o 
  11   5   2     2623.47     2618.36     66.66 o 
  13   5   2     1270.44     1406.25     65.45 o 
  15   5   2      187.03      188.24     36.84 o 
  17   5   2      839.23      881.58     65.28 o 
  19   5   2        0.17      -18.22     45.30 o 
  21   5   2     1854.01     1838.19    173.06 o 
  23   5   2      598.79      496.66     77.40 o 
 -24   6   2        6.53       12.94     53.52 o 
 -22   6   2        0.22       20.51     26.06 o 
 -20   6   2       33.79       58.69     23.57 o 
 -18   6   2      416.88      388.90     52.38 o 
 -16   6   2      781.01      885.66     45.69 o 
 -14   6   2        3.02       25.35     18.06 o 
 -12   6   2      573.92      525.23     33.67 o 
 -10   6   2     1145.65     1173.77     38.47 o 
  -8   6   2     2262.26     2316.23     49.26 o 
  -6   6   2      805.28      917.95     30.18 o 
  -4   6   2      399.02      413.67     34.82 o 
  -2   6   2     1917.35     1778.78     50.05 o 
   0   6   2     1566.31     1435.27     31.65 o 
   2   6   2      176.97      199.66     17.73 o 
   4   6   2       58.43       48.86     13.12 o 
   6   6   2       38.90       36.11     15.71 o 
   8   6   2      375.23      328.96     31.34 o 
  10   6   2       95.32       96.46     39.51 o 
  12   6   2     1225.97     1417.33     68.27 o 
  14   6   2     2452.78     2522.54     90.24 o 
  16   6   2       14.37        6.24     26.80 o 
  18   6   2      321.10      363.18     52.03 o 
  20   6   2      467.82      465.94     55.66 o 
 -23   7   2     1305.86     1400.41     83.75 o 
 -21   7   2      201.11      272.02     39.07 o 
 -19   7   2      106.84      137.22     29.80 o 
 -17   7   2      442.40      534.88     45.91 o 
 -15   7   2       58.58       55.37     26.83 o 
 -13   7   2        2.92       40.46     21.49 o 
 -11   7   2      228.49      149.07     53.48 o 
  -9   7   2     1063.44     1085.09     40.06 o 
  -7   7   2      659.13      722.96     35.56 o 
  -5   7   2       34.18       29.36     13.78 o 
  -3   7   2     1080.55     1092.34     51.28 o 
  -1   7   2      954.54      968.99     41.36 o 
   1   7   2      398.39      421.44     33.29 o 
   3   7   2      402.53      403.47     29.11 o 
   5   7   2     1430.19     1495.36     44.11 o 
   7   7   2      229.01      248.07     62.39 o 
   9   7   2      207.83      213.95     37.27 o 
  11   7   2       60.15       45.67     31.18 o 
  13   7   2      243.35      245.59     63.62 o 
  15   7   2      534.24      609.39     61.74 o 
  17   7   2     1573.83     1631.88     87.07 o 
  19   7   2      172.06      178.05     48.03 o 
 -20   8   2      455.56      516.15     80.85 o 
 -18   8   2      522.06      503.39     48.25 o 
 -16   8   2     2123.88     2323.18     76.99 o 
 -14   8   2      119.67       96.24     28.09 o 
 -12   8   2        2.83       27.27     31.93 o 
 -10   8   2       63.82       51.95     26.80 o 
  -8   8   2     1122.86     1168.83     47.78 o 
  -6   8   2      785.19      928.32     47.36 o 
  -4   8   2       73.19       91.08     27.67 o 
  -2   8   2     9814.72     9245.94    161.82 o 
   0   8   2       79.20       69.64     20.43 o 
   2   8   2     1509.70     1583.48     54.60 o 
   4   8   2      181.02      230.49     27.06 o 
   6   8   2       37.30       55.47     21.60 o 
   8   8   2       48.80       39.60     29.91 o 
  10   8   2      282.68      302.78     42.57 o 
  12   8   2     1571.16     1494.29     76.54 o 
  14   8   2     2141.29     2097.91     89.37 o 
  16   8   2      294.69      411.54     55.76 o 
  18   8   2     1438.18     1542.64    155.71 o 
 -17   9   2        2.29       41.22     35.75 o 
 -15   9   2      296.74      305.97     46.88 o 
 -13   9   2       13.80       36.30     23.88 o 
 -11   9   2     1494.88     1417.71     68.64 o 
  -9   9   2        1.87       75.39     34.83 o 
  -7   9   2      271.54      297.37     36.18 o 
  -5   9   2       77.57       49.96     19.83 o 
  -3   9   2       52.41       22.35     25.02 o 
  -1   9   2        4.70       -0.35     22.75 o 
   1   9   2      462.06      449.29     58.03 o 
   3   9   2       42.38       73.23     25.42 o 
   5   9   2     1152.03     1226.38     78.74 o 
   7   9   2      425.76      366.82     72.95 o 
   9   9   2       74.30      139.05     41.45 o 
  11   9   2      136.21       36.64     46.26 o 
  13   9   2        0.37       69.08     40.60 o 
  15   9   2       88.14      114.38     46.03 o 
 -14  10   2       25.15       38.36     25.42 o 
 -12  10   2     1935.11     2140.70    155.54 o 
 -10  10   2     1426.59     1177.88     84.79 o 
  -8  10   2     1139.67     1183.36    193.93 o 
  -6  10   2      142.49      226.44     71.79 o 
  -4  10   2       11.99       83.07     21.21 o 
  -2  10   2      599.22      550.05     45.75 o 
   0  10   2      804.37      816.15     57.12 o 
   2  10   2      633.07      638.05     68.10 o 
   4  10   2       41.79       19.56     26.92 o 
   6  10   2      122.88       43.47     48.57 o 
   8  10   2     1963.47     2017.34    145.01 o 
  10  10   2       76.75      111.50     55.89 o 
  -7  11   2     1125.70     1111.35    139.31 o 
  -5  11   2      213.85      208.13     68.20 o 
  -3  11   2      584.55      602.02     92.15 o 
  -1  11   2        0.83      126.41     22.36 o 
   1  11   2        0.11      112.89     28.29 o 
   3  11   2      568.61      674.36    111.92 o 
   5  11   2      288.99      381.49     86.03 o 
 -29   1   3       94.28      133.13     37.84 o 
 -27   1   3      190.62      148.35     50.40 o 
 -25   1   3     2447.15     2389.48     94.08 o 
 -23   1   3     1320.04     1329.56     66.29 o 
 -21   1   3     9674.13     9459.28    143.16 o 
 -19   1   3     4689.42     4535.38    107.71 o 
 -17   1   3     4140.89     3957.76     58.75 o 
 -15   1   3     5385.09     5381.35     65.77 o 
 -13   1   3      210.40      255.02     13.71 o 
 -11   1   3     1999.04     2058.69     40.02 o 
  -9   1   3     2963.25     3035.16     30.31 o 
  -7   1   3     4673.06     4230.69     34.36 o 
  -5   1   3    23010.26    22569.92    154.38 o 
  -3   1   3     2663.20     2822.64     30.32 o 
  -1   1   3    58747.46    58393.91    518.00 o 
   1   1   3    18192.25    18036.75    138.08 o 
   3   1   3     4204.31     3926.69     47.73 o 
   5   1   3      578.03      688.77     34.56 o 
   7   1   3     1437.07     1488.50     34.03 o 
   9   1   3      400.11      352.15     29.50 o 
  11   1   3     1196.96     1419.79     55.79 o 
  13   1   3     5728.74     5655.46    102.24 o 
  15   1   3     3207.19     3091.19     85.31 o 
  17   1   3     1527.83     1441.92     63.93 o 
  19   1   3      278.09      166.24     37.89 o 
  21   1   3        7.57       38.11     33.28 o 
  23   1   3       78.08       29.02     43.22 o 
  25   1   3       25.14        8.22     38.99 o 
 -28   2   3       67.57      130.53     43.63 o 
 -26   2   3      910.71     1101.90     68.12 o 
 -24   2   3        1.04      -26.36     26.36 o 
 -22   2   3      810.07      778.00     52.23 o 
 -20   2   3      100.20      122.80     22.45 o 
 -18   2   3      206.88      261.87     23.68 o 
 -16   2   3     3581.21     3238.87     53.74 o 
 -14   2   3     1759.17     1636.81     36.92 o 
 -12   2   3       69.05       24.02     10.99 o 
 -10   2   3     1840.95     1716.52     26.48 o 
  -8   2   3    11984.62    12421.56     89.22 o 
  -6   2   3     1656.80     1567.80     20.73 o 
  -4   2   3      320.66      416.64     18.06 o 
  -2   2   3      539.92      379.86     19.74 o 
   0   2   3     1819.33     1726.37     33.30 o 
   2   2   3     1098.11     1161.73     23.76 o 
   4   2   3      222.08      333.86     18.64 o 
   6   2   3     7444.28     7187.27     76.78 o 
   8   2   3     2485.69     2609.58     43.73 o 
  10   2   3      673.14      728.81     54.02 o 
  12   2   3      184.32      237.40     36.39 o 
  14   2   3        9.21       10.60     25.92 o 
  16   2   3      731.04      702.42     49.11 o 
  18   2   3      187.27      131.38     51.47 o 
  20   2   3       20.39      -23.11     29.36 o 
  22   2   3      332.26      334.79     48.24 o 
  24   2   3       79.99      136.25     56.28 o 
 -27   3   3      743.11      769.52     72.27 o 
 -25   3   3     2487.76     2248.25     91.69 o 
 -23   3   3      161.79      104.02     36.98 o 
 -21   3   3       34.65       72.64     24.11 o 
 -19   3   3      716.43      897.21     36.68 o 
 -17   3   3      108.07      129.06     20.43 o 
 -15   3   3      369.96      474.97     37.24 o 
 -13   3   3     3715.17     3653.47     54.97 o 
 -11   3   3    10460.79    10577.39     80.01 o 
  -9   3   3        4.75       10.57      6.67 o 
  -7   3   3     9169.01     8981.23     81.86 o 
  -5   3   3      313.53      464.09     23.26 o 
  -3   3   3     1273.60     1305.94     28.98 o 
  -1   3   3      430.38      464.39     21.47 o 
   1   3   3        0.31       -5.29     10.15 o 
   3   3   3     1810.45     1617.13     28.12 o 
   5   3   3      127.45       95.48     13.06 o 
   7   3   3    16681.60    17298.18    150.77 o 
   9   3   3     3328.62     3271.43     52.47 o 
  11   3   3     1369.10     1484.62     52.77 o 
  13   3   3     1459.87     1447.24     56.89 o 
  15   3   3      953.34     1007.35     55.15 o 
  17   3   3     3156.31     3008.13     83.24 o 
  19   3   3      125.68      120.51     33.44 o 
  21   3   3      352.60      386.22     45.96 o 
  23   3   3      402.04      508.07     81.97 o 
 -26   4   3      483.92      440.54     58.92 o 
 -24   4   3      149.19       70.13     62.60 o 
 -22   4   3      112.60      115.27     27.80 o 
 -20   4   3      306.61      318.97     30.37 o 
 -18   4   3       11.27       27.33     17.78 o 
 -16   4   3      154.56      166.76     31.96 o 
 -14   4   3     4207.70     4105.61     70.40 o 
 -12   4   3     3577.37     3422.78     48.03 o 
 -10   4   3    16761.55    15943.36    116.04 o 
  -8   4   3     1387.78     1364.11     38.95 o 
  -6   4   3     3187.39     3391.36    126.44 o 
  -4   4   3      580.24      778.06     47.85 o 
  -2   4   3     1958.57     2069.44     32.68 o 
   0   4   3     2133.06     2233.98     32.90 o 
   2   4   3     1210.82     1261.96     39.71 o 
   4   4   3     8056.10     7703.27     73.36 o 
   6   4   3     5249.25     5072.40     86.17 o 
   8   4   3     3183.09     2928.83     50.63 o 
  10   4   3     9924.17    10109.62    130.63 o 
  12   4   3      670.65      737.45     57.04 o 
  14   4   3       13.94       17.53     23.77 o 
  16   4   3        2.93       40.76     26.65 o 
  18   4   3       17.54       41.00     25.44 o 
  20   4   3     2205.39     1809.24    114.44 o 
  22   4   3      341.50      230.45     68.41 o 
 -25   5   3      229.63      168.44     48.97 o 
 -23   5   3       43.46       14.86     35.85 o 
 -21   5   3        9.23       12.79     31.77 o 
 -19   5   3      219.18      191.30     27.09 o 
 -17   5   3       22.47        9.34     22.01 o 
 -15   5   3       44.16       37.60     16.79 o 
 -13   5   3     1621.11     1621.40     42.91 o 
 -11   5   3     1192.42     1106.04     29.57 o 
  -9   5   3      413.91      366.94     23.22 o 
  -7   5   3      204.88      247.29     18.62 o 
  -5   5   3      801.32      771.02     27.86 o 
  -3   5   3     1438.21     1540.31     63.63 o 
  -1   5   3        0.05       11.38      9.85 o 
   1   5   3     2079.43     1897.21     43.83 o 
   3   5   3     1889.38     1909.07     42.46 o 
   5   5   3     7038.08     7279.31     86.81 o 
   7   5   3      788.62      820.50     33.29 o 
   9   5   3      867.51      916.07     54.77 o 
  11   5   3       23.78       45.07     28.24 o 
  13   5   3      668.22      598.36     54.43 o 
  15   5   3       27.50       49.05     31.11 o 
  17   5   3       69.30       42.27     57.20 o 
  19   5   3      310.74      368.31     49.99 o 
  21   5   3       38.32       94.93     51.09 o 
 -24   6   3      360.06      450.06     75.42 o 
 -22   6   3      102.22      136.95     31.55 o 
 -20   6   3      255.49      242.69     31.29 o 
 -18   6   3       39.44       64.28     23.75 o 
 -16   6   3      632.23      668.08     40.67 o 
 -14   6   3      893.72      906.24     42.97 o 
 -12   6   3     1174.90     1156.76     42.22 o 
 -10   6   3        0.40       17.71     14.21 o 
  -8   6   3     7917.88     7978.60    103.41 o 
  -6   6   3      493.03      504.41     25.78 o 
  -4   6   3      463.65      413.23     25.37 o 
  -2   6   3     6245.33     6017.10     77.15 o 
   0   6   3      320.47      269.92     21.15 o 
   2   6   3      380.98      352.64     24.08 o 
   4   6   3     1300.25     1209.64     53.26 o 
   6   6   3     4577.83     4460.67     69.75 o 
   8   6   3       14.18       -4.72     24.37 o 
  10   6   3     1076.56     1179.92     70.15 o 
  12   6   3      106.37      110.04     34.42 o 
  14   6   3     2393.93     2384.59     89.37 o 
  16   6   3      212.96      249.67     43.23 o 
  18   6   3     1744.28     1588.98     83.58 o 
  20   6   3       19.01        6.25     39.46 o 
 -23   7   3      223.94      241.72     66.57 o 
 -21   7   3     3290.81     3324.99     93.96 o 
 -19   7   3      913.12      887.63     58.67 o 
 -17   7   3      139.39      247.91     36.08 o 
 -15   7   3       57.72       93.03     25.30 o 
 -13   7   3        0.25       -2.37     20.13 o 
 -11   7   3     1241.13     1104.22     50.06 o 
  -9   7   3      440.38      490.34     31.38 o 
  -7   7   3     8172.77     8025.10    128.38 o 
  -5   7   3     7864.18     7587.11    136.31 o 
  -3   7   3      214.46      197.40     24.46 o 
  -1   7   3      835.51      785.60     40.89 o 
   1   7   3     4438.79     4460.29     82.15 o 
   3   7   3     3260.05     3252.31     63.22 o 
   5   7   3        0.13       12.19     14.11 o 
   7   7   3      943.13      940.32     49.35 o 
   9   7   3     4840.08     4675.15    123.49 o 
  11   7   3       93.65       85.29     34.41 o 
  13   7   3     1525.56     1543.83     80.61 o 
  15   7   3     1878.18     1905.92    108.60 o 
  17   7   3      417.83      361.46     54.51 o 
  19   7   3     1611.01     1557.56     91.09 o 
 -20   8   3      920.51      923.72     71.67 o 
 -18   8   3        7.35       -3.87     40.23 o 
 -16   8   3      106.23       99.01     35.49 o 
 -14   8   3       39.86       21.75     38.32 o 
 -12   8   3     3769.86     3346.53    154.65 o 
 -10   8   3     2411.59     2129.47     78.89 o 
  -8   8   3      901.25      919.38     65.17 o 
  -6   8   3      323.63      311.04     56.14 o 
  -4   8   3        4.61        9.91     20.37 o 
  -2   8   3       52.46        6.49     22.20 o 
   0   8   3      525.75      573.04     40.75 o 
   2   8   3     2033.55     2096.75     62.40 o 
   4   8   3       43.56      103.58     18.91 o 
   6   8   3      570.53      567.35     47.67 o 
   8   8   3        3.86        1.36     26.80 o 
  10   8   3      444.18      408.22     52.11 o 
  12   8   3      684.90      690.34     63.28 o 
  14   8   3        1.51       43.73     35.36 o 
  16   8   3        8.85       86.30     38.88 o 
 -17   9   3      712.52      632.55     76.93 o 
 -15   9   3      258.47      195.35     31.44 o 
 -13   9   3       64.75       63.78     55.91 o 
 -11   9   3      908.32      977.95     67.78 o 
  -9   9   3       57.40       77.75     28.70 o 
  -7   9   3      187.45      209.02     34.81 o 
  -5   9   3     1339.39     1381.83     68.80 o 
  -3   9   3      324.88      347.50     63.77 o 
  -1   9   3     4926.43     4671.74    152.65 o 
   1   9   3      741.55      816.89     58.85 o 
   3   9   3      155.06      210.09     42.96 o 
   5   9   3     1080.80     1122.84     60.26 o 
   7   9   3      765.62      683.46     73.80 o 
   9   9   3      144.01       94.34     39.82 o 
  11   9   3       51.76       47.51     37.33 o 
  13   9   3     2161.01     1910.22    106.41 o 
 -14  10   3      107.65       71.05     36.33 o 
 -12  10   3       78.07      110.52     56.40 o 
 -10  10   3       12.37      233.89     45.25 o 
  -8  10   3      722.13      814.31     81.31 o 
  -6  10   3      156.35      141.97     30.36 o 
  -4  10   3      298.90      290.21     40.89 o 
  -2  10   3      825.65      794.48     64.15 o 
   0  10   3       74.73      162.24     41.47 o 
   2  10   3      963.29      991.26     98.36 o 
   4  10   3      102.25      168.56     64.21 o 
   6  10   3       44.40       79.92     56.61 o 
   8  10   3       52.81      100.51     42.50 o 
  10  10   3      171.49      208.55     62.92 o 
  -7  11   3      141.52      315.37     82.95 o 
  -5  11   3      866.52      700.25    111.46 o 
  -3  11   3      293.25      443.38     47.40 o 
  -1  11   3       15.40      152.70     52.57 o 
   1  11   3        8.33       32.24     30.45 o 
   3  11   3      684.39      849.06    124.74 o 
 -30   0   4       26.60      -29.25     45.85 o 
 -28   0   4      104.28      114.23     93.10 o 
 -26   0   4        0.14       33.95     44.41 o 
 -24   0   4     2736.60     2565.70    112.72 o 
 -22   0   4       12.48       39.58     73.26 o 
 -18   0   4    20641.90    19950.84    418.12 o 
 -16   0   4     1338.54     1476.92     38.03 o 
 -14   0   4     9360.79     8916.06     97.88 o 
 -12   0   4     1199.84     1196.18     35.73 o 
 -10   0   4    18986.26    20898.60    181.20 o 
  -8   0   4    40351.50    44405.64    409.68 o 
  -6   0   4    22034.16    22411.04    239.37 o 
  -4   0   4    78641.49    79532.97    659.73 o 
  -2   0   4      267.60      278.67     17.15 o 
   0   0   4    22151.01    20786.46    253.96 o 
   2   0   4     1739.74     2243.18     46.16 o 
   4   0   4    28368.42    31093.73    306.87 o 
   6   0   4    35419.86    38387.00    543.12 o 
   8   0   4      606.32      760.33    110.44 o 
  10   0   4      336.36      444.40     65.19 o 
  12   0   4      295.72      416.55     55.72 o 
  14   0   4      218.20      148.34     49.04 o 
  16   0   4     4223.67     4121.37    165.70 o 
  18   0   4       53.21       -6.46     85.22 o 
  20   0   4     2189.66     2011.40    111.36 o 
  22   0   4      689.88      688.67     88.79 o 
  24   0   4      141.75      124.37    131.58 o 
 -29   1   4       40.85      -21.27     31.76 o 
 -27   1   4      326.40      400.95     48.03 o 
 -25   1   4      192.45      167.24     36.66 o 
 -23   1   4      845.73      860.80     54.83 o 
 -21   1   4      187.58      171.95     33.30 o 
 -19   1   4     1110.61     1030.57     49.44 o 
 -17   1   4      234.28      254.26     20.27 o 
 -15   1   4      155.85      248.10     15.75 o 
 -13   1   4     2906.43     3057.58     41.53 o 
 -11   1   4     4592.26     4196.33     44.54 o 
  -9   1   4     3779.89     4028.33     43.87 o 
  -7   1   4    26359.10    27662.70    172.43 o 
  -5   1   4       80.74      141.53      9.92 o 
  -3   1   4      226.55      213.61     10.14 o 
  -1   1   4     2320.61     2262.06     31.78 o 
   1   1   4      615.90      627.08     20.68 o 
   3   1   4        0.69        1.32      8.80 o 
   5   1   4      106.98      118.71     14.70 o 
   7   1   4     4201.88     4316.38     60.75 o 
   9   1   4      488.07      554.57     28.36 o 
  11   1   4      169.82      177.51     30.17 o 
  13   1   4      258.87      257.97     37.76 o 
  15   1   4     5038.96     4771.24    101.25 o 
  17   1   4     1304.06     1316.22     66.13 o 
  19   1   4      325.25      393.84     47.04 o 
  21   1   4      314.43      285.03     53.96 o 
  23   1   4      195.28      319.99     49.75 o 
 -28   2   4      269.54      177.03     50.75 o 
 -26   2   4     1520.31     1553.07     82.04 o 
 -24   2   4      295.41      255.24     38.51 o 
 -22   2   4      887.38      851.79     52.38 o 
 -20   2   4       41.94        6.97     23.59 o 
 -18   2   4     4333.21     4167.53     64.14 o 
 -16   2   4     1136.43     1242.57     35.86 o 
 -14   2   4     4119.40     4086.88     56.09 o 
 -12   2   4     7151.66     7536.96     66.01 o 
 -10   2   4    10016.70     9735.55     95.15 o 
  -8   2   4     4520.39     5696.20    177.21 o 
  -6   2   4     9245.86     9473.82     66.36 o 
  -4   2   4        0.23        1.26      6.29 o 
  -2   2   4      538.41      568.15     20.25 o 
   0   2   4      110.06      168.92     10.84 o 
   2   2   4     1872.52     1720.85     43.08 o 
   4   2   4     2634.34     2695.63     72.93 o 
   6   2   4     1469.03     1637.43     39.09 o 
   8   2   4     1666.63     1440.19     38.83 o 
  10   2   4      504.91      582.42     42.49 o 
  12   2   4     1028.78     1053.94     54.07 o 
  14   2   4       18.73       10.94     28.38 o 
  16   2   4      189.95      230.69     39.98 o 
  18   2   4     1760.70     1874.80     74.01 o 
  20   2   4     1396.26     1299.25     72.95 o 
  22   2   4      248.12      246.00     47.70 o 
  24   2   4        2.48        8.96     75.96 o 
 -29   3   4     2783.22     2689.58    140.01 o 
 -27   3   4     1072.05     1230.64     83.07 o 
 -25   3   4       63.60       76.43     39.87 o 
 -23   3   4     1113.29     1184.03     73.70 o 
 -21   3   4      291.03      319.63     43.24 o 
 -19   3   4       87.03       98.60     19.24 o 
 -17   3   4      195.21      187.28     21.72 o 
 -15   3   4      505.49      588.83     28.51 o 
 -13   3   4    18120.69    18321.87    125.55 o 
 -11   3   4     2757.13     2998.49     43.69 o 
  -9   3   4    23527.74    23552.68    158.79 o 
  -7   3   4     4188.96     4099.89     54.02 o 
  -5   3   4        2.60       20.79      9.27 o 
  -3   3   4     1852.79     1954.14     36.73 o 
  -1   3   4     1770.94     1988.76     39.89 o 
   1   3   4     1415.71     1176.76     33.60 o 
   3   3   4     1541.00     1482.52     29.64 o 
   5   3   4    19503.33    19697.69    166.34 o 
   7   3   4     6707.99     6583.51     78.49 o 
   9   3   4     2713.32     2926.32     51.63 o 
  11   3   4    10946.51    10313.00    147.38 o 
  13   3   4      222.41      185.58     31.72 o 
  15   3   4        0.78       26.23     26.60 o 
  17   3   4      406.47      291.46     78.89 o 
  19   3   4      836.16      790.55     82.54 o 
  21   3   4      644.22      688.34    110.45 o 
  23   3   4      245.08      394.77     61.65 o 
 -28   4   4      103.01       74.34     54.37 o 
 -26   4   4      565.31      575.33     61.99 o 
 -24   4   4        4.33      -13.08     34.67 o 
 -22   4   4        1.38      -16.12     23.11 o 
 -20   4   4        1.13        3.75     16.62 o 
 -18   4   4     1981.36     2071.90     54.59 o 
 -16   4   4      368.98      425.09     30.94 o 
 -14   4   4     1291.68     1456.92     40.22 o 
 -12   4   4      325.99      297.62     17.49 o 
 -10   4   4     1483.80     1667.32     33.92 o 
  -8   4   4     2111.05     2307.55     48.50 o 
  -6   4   4       35.23       35.58     11.38 o 
  -4   4   4      995.32     1163.35     30.92 o 
  -2   4   4      178.22      128.81     15.51 o 
   0   4   4        0.03       27.34     11.75 o 
   2   4   4     3140.50     3339.06     59.39 o 
   4   4   4      163.07      212.76     15.06 o 
   6   4   4      514.98      640.79     28.38 o 
   8   4   4       60.95       64.70     17.08 o 
  10   4   4      139.89      163.07     27.23 o 
  12   4   4     2173.34     2027.07     64.56 o 
  14   4   4     3267.97     3336.34    100.43 o 
  16   4   4      158.56      156.10     40.08 o 
  18   4   4     1273.99     1202.84     80.56 o 
  20   4   4       28.44       81.13     89.44 o 
  22   4   4      432.78      446.37     75.52 o 
 -27   5   4     1219.33     1217.49     85.18 o 
 -25   5   4      335.19      334.82     53.74 o 
 -23   5   4      363.20      390.44     43.01 o 
 -21   5   4       31.42       16.41     20.12 o 
 -19   5   4       35.65       51.87     19.65 o 
 -17   5   4      762.00      806.29     42.37 o 
 -15   5   4      144.56      157.71     21.18 o 
 -13   5   4     1891.02     1978.99     46.53 o 
 -11   5   4       85.31      109.09     14.28 o 
  -9   5   4    13994.20    13692.73    132.83 o 
  -7   5   4     2733.26     2731.01     50.68 o 
  -5   5   4     6661.32     6481.44     88.01 o 
  -3   5   4       23.36        8.88     11.09 o 
  -1   5   4      349.86      296.39     22.54 o 
   1   5   4     5528.68     5391.82     79.61 o 
   3   5   4       26.87       13.95     13.68 o 
   5   5   4    12036.30    12013.50    124.24 o 
   7   5   4    10165.66     9728.68    125.90 o 
   9   5   4     5945.62     5707.37    116.09 o 
  11   5   4     6224.72     5918.33    124.11 o 
  13   5   4      483.97      423.40     62.48 o 
  15   5   4     1498.88     1673.55    101.45 o 
  17   5   4       45.53       64.72     30.19 o 
  19   5   4      143.74      222.12     44.72 o 
  21   5   4      845.19     1054.19    101.57 o 
 -24   6   4      306.45      366.41     55.88 o 
 -22   6   4      124.87      132.02     30.62 o 
 -20   6   4       56.77       30.92     21.40 o 
 -18   6   4      673.95      729.25     43.42 o 
 -16   6   4      338.37      490.66     65.30 o 
 -14   6   4     1012.13     1078.24     40.12 o 
 -12   6   4     3330.90     3315.70     64.98 o 
 -10   6   4     3562.32     3355.44     60.63 o 
  -8   6   4      237.58      223.56     21.55 o 
  -6   6   4       55.92       80.29     14.40 o 
  -4   6   4     2618.90     2517.34     69.99 o 
  -2   6   4     1139.23     1026.00     47.06 o 
   0   6   4     1070.70     1123.28     39.94 o 
   2   6   4      163.20      217.49     23.18 o 
   4   6   4     1319.40     1330.08     41.42 o 
   6   6   4      557.51      510.04     30.87 o 
   8   6   4     1218.38     1187.15     56.40 o 
  10   6   4      134.43      164.43     48.47 o 
  12   6   4      129.30      214.38     57.36 o 
  14   6   4      172.43      163.10     38.16 o 
  16   6   4     2592.00     2506.32     97.75 o 
  18   6   4       45.54       59.91     43.29 o 
  20   6   4        3.06       28.40     37.03 o 
 -23   7   4       49.52       62.93     40.12 o 
 -21   7   4      209.86      253.00     82.79 o 
 -19   7   4      565.06      693.97     52.55 o 
 -17   7   4        2.51       33.25     24.46 o 
 -15   7   4      303.31      307.67     35.83 o 
 -13   7   4      144.42      198.72     29.24 o 
 -11   7   4      892.83      862.43     54.50 o 
  -9   7   4      539.24      523.76     31.75 o 
  -7   7   4        7.88       15.05     15.47 o 
  -5   7   4     2308.65     2362.67    113.21 o 
  -3   7   4     1875.97     1854.95     55.32 o 
  -1   7   4      994.87     1091.50     55.69 o 
   1   7   4     1847.21     1835.00     53.91 o 
   3   7   4      185.24      151.18     23.44 o 
   5   7   4      722.72      753.49     39.51 o 
   7   7   4        5.27       12.62     36.32 o 
   9   7   4      268.40      257.42     43.31 o 
  11   7   4     1392.39     1453.56     74.87 o 
  13   7   4      343.80      323.53     62.90 o 
  15   7   4     1479.34     1559.76     87.29 o 
  17   7   4      128.01      175.18     44.12 o 
 -20   8   4      602.87      750.57     81.59 o 
 -18   8   4     1703.82     1746.61     79.64 o 
 -16   8   4       12.03        8.41     46.62 o 
 -14   8   4      834.86      862.49    102.50 o 
 -12   8   4      750.67      710.31     78.54 o 
 -10   8   4      557.00      631.45     52.13 o 
  -8   8   4       21.59       29.48     15.96 o 
  -6   8   4        3.48       26.63     17.61 o 
  -4   8   4     4206.88     4147.18    120.37 o 
  -2   8   4       13.54       21.11     22.34 o 
   0   8   4     5696.03     5807.61    124.20 o 
   2   8   4        1.59       32.07     21.84 o 
   4   8   4       68.71       70.68     36.83 o 
   6   8   4      173.11      128.95     39.29 o 
   8   8   4       45.22       36.71     65.81 o 
  10   8   4        9.49       38.23     38.77 o 
  12   8   4      447.97      430.01     55.59 o 
  14   8   4      186.48      143.62     44.28 o 
  16   8   4     1682.99     1690.42    153.67 o 
 -19   9   4      509.41      647.76    253.16 o 
 -17   9   4      288.75      297.26     58.71 o 
 -15   9   4        1.37       59.65     32.17 o 
 -13   9   4      714.99      706.63     78.30 o 
 -11   9   4     1946.77     1753.61     75.96 o 
  -9   9   4      891.45      825.73     76.76 o 
  -7   9   4        9.63       57.74     22.61 o 
  -5   9   4      300.18      258.93     38.95 o 
  -3   9   4      847.49      926.63     65.35 o 
  -1   9   4      353.44      469.52     48.31 o 
   1   9   4       96.59      170.05     27.53 o 
   3   9   4      119.90      169.06     30.07 o 
   5   9   4        0.01       37.57     28.08 o 
   7   9   4      441.12      525.02     63.27 o 
   9   9   4      834.27      907.33     86.72 o 
  11   9   4      278.06      272.31     55.25 o 
  13   9   4      144.17      162.03     48.88 o 
 -14  10   4      112.62      143.84     58.90 o 
 -12  10   4       47.46       93.43     42.83 o 
 -10  10   4       43.12       87.55     41.19 o 
  -8  10   4      945.40      849.16    113.93 o 
  -6  10   4      516.99      476.22     49.06 o 
  -4  10   4        0.30       41.20     27.37 o 
  -2  10   4       20.27       66.36     28.56 o 
   0  10   4       41.09      115.95     32.93 o 
   2  10   4     1641.67     1624.50     92.52 o 
   4  10   4      129.47      122.69     60.76 o 
   6  10   4       80.47      166.22     51.30 o 
   8  10   4      315.52      346.77     73.97 o 
  -7  11   4       48.69       76.42     67.83 o 
  -5  11   4       16.75       62.67     36.22 o 
  -3  11   4       43.39        6.32     30.54 o 
  -1  11   4        1.39       46.17     34.72 o 
   1  11   4      349.03      326.76     57.65 o 
 -29   1   5       20.09       25.52     36.73 o 
 -27   1   5       18.46      -11.58     31.10 o 
 -25   1   5       52.76       80.48     31.25 o 
 -23   1   5     3797.66     3640.08     88.24 o 
 -21   1   5     2901.90     2806.84     73.69 o 
 -19   1   5     3515.79     3281.03     64.76 o 
 -17   1   5     2785.23     2551.24     40.50 o 
 -15   1   5     2895.98     2893.40     52.22 o 
 -13   1   5     1222.91     1458.75     29.47 o 
 -11   1   5       91.82       44.90     10.02 o 
  -9   1   5     1289.71     1077.26     21.78 o 
  -7   1   5     1211.41     1011.71     18.87 o 
  -5   1   5     2858.44     2918.68     34.33 o 
  -3   1   5    10933.45    10340.95     89.75 o 
  -1   1   5     7294.10     7355.63     70.37 o 
   1   1   5      693.12      549.05     21.42 o 
   3   1   5      425.85      445.45     19.65 o 
   5   1   5       27.06        1.91     10.61 o 
   7   1   5      473.85      525.00     27.52 o 
   9   1   5       96.67      133.42     21.29 o 
  11   1   5      459.05      453.99     40.75 o 
  13   1   5     2008.65     1721.81     64.96 o 
  15   1   5      314.88      384.56     42.34 o 
  17   1   5     2046.73     2178.66     78.45 o 
  19   1   5        4.98        9.75     39.16 o 
  21   1   5      139.89      117.45     49.65 o 
  23   1   5      304.36      352.74     52.12 o 
 -30   2   5      479.99      475.52     57.62 o 
 -28   2   5      580.03      732.78     69.32 o 
 -26   2   5      359.00      339.29     49.50 o 
 -24   2   5      100.01      112.83     34.28 o 
 -22   2   5      188.29      189.60     33.61 o 
 -20   2   5       18.81       26.41     18.67 o 
 -18   2   5     6476.20     6335.45     80.42 o 
 -16   2   5     2063.53     2091.05     43.57 o 
 -14   2   5      188.69      244.34     22.20 o 
 -12   2   5     3378.33     3035.52     38.30 o 
 -10   2   5     6294.21     6308.67     54.62 o 
  -8   2   5      103.31      133.39      9.65 o 
  -6   2   5     1023.14     1068.94     20.75 o 
  -4   2   5     2241.31     2137.33     29.05 o 
  -2   2   5     2156.85     2374.66     38.64 o 
   0   2   5     9666.82     9874.73     91.31 o 
   2   2   5      788.70      738.60     27.40 o 
   4   2   5        5.11       26.04     10.59 o 
   6   2   5      790.34      866.02     29.89 o 
   8   2   5     1521.39     1418.00     41.03 o 
  10   2   5       49.81       63.12     18.92 o 
  12   2   5      243.25      277.66     43.44 o 
  14   2   5     3732.37     3702.97     89.08 o 
  16   2   5     1196.61     1089.26     62.23 o 
  18   2   5      364.64      321.69     43.10 o 
  20   2   5      462.58      426.90     50.84 o 
  22   2   5      575.12      694.02     61.54 o 
 -29   3   5       91.95       51.58     60.59 o 
 -27   3   5        1.39      -34.59     37.34 o 
 -25   3   5        1.83      -16.75     30.45 o 
 -23   3   5        4.96       67.43     36.52 o 
 -21   3   5        7.55       12.36     16.29 o 
 -19   3   5        7.05       20.93     15.12 o 
 -17   3   5     2602.21     2525.19     54.47 o 
 -15   3   5     2847.21     2958.57     47.12 o 
 -13   3   5     1386.36     1319.19     33.61 o 
 -11   3   5     2307.42     2334.32     35.77 o 
  -9   3   5     7364.66     6901.85     72.22 o 
  -7   3   5     3083.28     3260.68     52.96 o 
  -5   3   5       12.36       13.29      8.44 o 
  -3   3   5     3410.98     3747.99     56.69 o 
  -1   3   5     1739.98     1669.59     40.73 o 
   1   3   5     7279.83     7633.74     93.01 o 
   3   3   5     2119.33     1978.28     37.33 o 
   5   3   5     3577.92     3571.44     55.03 o 
   7   3   5     4281.09     4551.50     66.43 o 
   9   3   5     4386.59     4463.76     68.17 o 
  11   3   5       35.81       83.07     43.33 o 
  13   3   5       40.30       22.21     25.45 o 
  15   3   5       15.25       48.79     33.42 o 
  17   3   5        1.02      -12.86     27.26 o 
  19   3   5      728.34      792.41     72.04 o 
  21   3   5      752.08      773.52     74.24 o 
 -28   4   5     4247.56     4028.17    143.35 o 
 -26   4   5     1196.58     1290.99     83.75 o 
 -24   4   5      704.95      723.51     62.91 o 
 -22   4   5       10.73       11.27     19.87 o 
 -20   4   5      490.99      430.66     32.81 o 
 -18   4   5       19.56       21.61     17.95 o 
 -16   4   5     1994.34     1836.08     46.28 o 
 -14   4   5    12056.27    12119.44    118.83 o 
 -12   4   5     5940.72     6173.26     82.29 o 
 -10   4   5     1392.16     1434.99     34.57 o 
  -8   4   5    12634.62    12279.54    120.09 o 
  -6   4   5       10.94        0.74      9.15 o 
  -4   4   5      772.70      756.06     20.30 o 
  -2   4   5        5.85       -4.61     10.26 o 
   0   4   5      163.88      205.72     30.03 o 
   2   4   5     3199.80     3069.59     73.31 o 
   4   4   5     2597.43     2445.19     43.86 o 
   6   4   5    10409.85    10308.62    108.48 o 
   8   4   5      985.45      982.74     37.51 o 
  10   4   5     1171.78     1169.35     65.97 o 
  12   4   5      154.35      225.51     42.25 o 
  14   4   5     2100.06     1982.71    100.88 o 
  16   4   5      765.47      656.59     60.77 o 
  18   4   5      475.58      532.26     59.37 o 
  20   4   5      174.52      146.29     66.45 o 
 -27   5   5      150.06      127.13     47.44 o 
 -25   5   5      193.56      242.49     50.66 o 
 -23   5   5      365.08      341.85     34.67 o 
 -21   5   5      136.70      151.85     25.29 o 
 -19   5   5     1223.01     1183.32     46.80 o 
 -17   5   5       97.90       84.45     25.91 o 
 -15   5   5      355.42      383.77     28.03 o 
 -13   5   5      105.21      132.57     20.19 o 
 -11   5   5      166.12      145.53     21.27 o 
  -9   5   5     1500.65     1463.89     44.90 o 
  -7   5   5     1083.73      981.83     33.81 o 
  -5   5   5      189.99      166.38     18.77 o 
  -3   5   5     1066.12     1167.11     36.95 o 
  -1   5   5     8850.99     8866.93    110.56 o 
   1   5   5      334.04      331.36     30.27 o 
   3   5   5       15.71      -10.98     14.28 o 
   5   5   5      651.22      605.98     33.08 o 
   7   5   5      412.47      465.43     42.36 o 
   9   5   5      129.97      179.91     32.52 o 
  11   5   5      967.17      929.58     61.92 o 
  13   5   5      145.57      178.03     40.82 o 
  15   5   5       90.41      129.18     50.37 o 
  17   5   5       64.25      191.56     56.29 o 
  19   5   5      481.25      424.30     75.60 o 
 -26   6   5      110.30       50.12     56.93 o 
 -24   6   5      406.24      452.22     40.65 o 
 -22   6   5     2241.15     2282.11     66.32 o 
 -20   6   5      451.09      450.99     36.91 o 
 -18   6   5      199.99      279.02     31.18 o 
 -16   6   5      164.87      208.95     23.61 o 
 -14   6   5     1899.33     1692.30     50.13 o 
 -12   6   5     2503.49     2590.49     71.84 o 
 -10   6   5     4273.98     4234.51     74.80 o 
  -8   6   5     5765.17     5572.04     72.67 o 
  -6   6   5     1610.73     1580.97     70.64 o 
  -4   6   5     3031.76     2912.72     79.32 o 
  -2   6   5     2750.44     2513.76     71.64 o 
   0   6   5      514.86      570.57     36.09 o 
   2   6   5        4.93        0.38     17.31 o 
   4   6   5      499.69      582.88     33.10 o 
   6   6   5      105.91       66.73     24.56 o 
   8   6   5     2788.74     2666.27    106.63 o 
  10   6   5       36.18       23.36     84.01 o 
  12   6   5      963.01      999.89     89.89 o 
  14   6   5       32.34        1.45     42.98 o 
  16   6   5      757.91      877.95     73.53 o 
  18   6   5     1601.04     1389.29     93.11 o 
 -23   7   5        5.97       33.76     39.00 o 
 -21   7   5      814.72      981.34     61.77 o 
 -19   7   5      890.68      907.85     57.53 o 
 -17   7   5        9.45       12.17     22.72 o 
 -15   7   5      479.82      423.56     39.87 o 
 -13   7   5      367.19      309.18     49.24 o 
 -11   7   5     1662.45     1674.36     63.84 o 
  -9   7   5      529.52      535.03     38.20 o 
  -7   7   5     2241.11     2154.43     53.46 o 
  -5   7   5        2.18       42.66     17.41 o 
  -3   7   5     9421.02     9162.42    131.45 o 
  -1   7   5      297.24      286.50     33.00 o 
   1   7   5     1485.52     1280.56     53.72 o 
   3   7   5     2427.54     2392.57     96.92 o 
   5   7   5        2.26      -18.64     32.30 o 
   7   7   5      288.25      283.50     54.15 o 
   9   7   5     1107.08     1109.26     90.86 o 
  11   7   5     2719.44     2551.87     95.12 o 
  13   7   5     1873.97     1939.48     88.99 o 
  15   7   5       69.98       20.76     62.09 o 
  17   7   5        0.81       30.03     36.48 o 
 -22   8   5       13.29       95.11     40.97 o 
 -20   8   5       45.67      133.08     34.67 o 
 -18   8   5        2.48       47.66     33.66 o 
 -16   8   5      182.74      191.37     44.50 o 
 -14   8   5       77.03       39.45     24.92 o 
 -12   8   5     1164.41     1206.36     84.06 o 
 -10   8   5     2859.15     2895.01     90.24 o 
  -8   8   5      552.64      562.36     39.21 o 
  -6   8   5       89.80       63.82     19.45 o 
  -4   8   5      121.72      140.69     26.42 o 
  -2   8   5       56.10       42.80     24.46 o 
   0   8   5      809.25      870.28     59.01 o 
   2   8   5        0.09        0.72     18.26 o 
   4   8   5      148.18      106.85     28.54 o 
   6   8   5      406.84      380.16     54.26 o 
   8   8   5        6.86      -18.53     34.26 o 
  10   8   5       64.51      127.54     41.63 o 
  12   8   5      494.63      499.03     62.65 o 
  14   8   5      176.55      159.37     44.24 o 
 -19   9   5      201.97      192.92     56.02 o 
 -17   9   5     2659.49     2702.93    120.64 o 
 -15   9   5       49.70      107.51     34.10 o 
 -13   9   5      554.83      578.62     64.66 o 
 -11   9   5      713.48      714.42     58.47 o 
  -9   9   5        3.07       41.50     22.62 o 
  -7   9   5      676.40      666.79     55.28 o 
  -5   9   5        0.01       13.09     19.90 o 
  -3   9   5     1111.26     1039.25     69.74 o 
  -1   9   5     1467.18     1385.43     56.75 o 
   1   9   5     3239.02     3123.20     82.92 o 
   3   9   5     1644.55     1777.71     73.33 o 
   5   9   5      227.78      229.47     45.72 o 
   7   9   5     1363.66     1385.30     91.43 o 
   9   9   5       17.46       30.10     52.57 o 
  11   9   5       99.49       81.15     42.31 o 
 -14  10   5     1915.12     1809.27    147.90 o 
 -12  10   5      173.80      170.65     49.02 o 
 -10  10   5      135.46      140.94     80.60 o 
  -8  10   5      395.97      296.20    135.55 o 
  -6  10   5      588.11      480.35     51.88 o 
  -4  10   5      666.49      672.78     59.41 o 
  -2  10   5      157.25      266.29     56.22 o 
   0  10   5       43.79       33.54     35.49 o 
   2  10   5      585.75      565.62     82.35 o 
   4  10   5      103.31      117.79     53.42 o 
   6  10   5       38.89       24.86     32.28 o 
   8  10   5       26.62       21.98     34.51 o 
  -7  11   5      146.24      139.89     73.46 o 
  -5  11   5      407.31      372.70    109.57 o 
  -3  11   5      502.54      537.94     70.66 o 
  -1  11   5      216.04      179.34     49.82 o 
 -30   0   6     1447.02     1570.29    164.37 o 
 -28   0   6     1083.93     1187.78    142.65 o 
 -26   0   6     1944.81     1580.06     93.68 o 
 -24   0   6      215.61      154.67     47.82 o 
 -22   0   6      357.97      463.03     55.66 o 
 -20   0   6    12219.28    12142.09    218.79 o 
 -18   0   6      944.90      901.39     45.27 o 
 -16   0   6      946.44      848.08     47.75 o 
 -14   0   6     9662.63    10234.00    133.75 o 
 -12   0   6     2636.50     2779.70     58.28 o 
 -10   0   6      692.03      829.46     28.84 o 
  -8   0   6    10957.76    11799.83    131.44 o 
  -6   0   6      488.02      403.81     21.17 o 
  -4   0   6      261.03      271.38     25.26 o 
  -2   0   6     8394.77     9640.38    145.67 o 
   0   0   6      241.32      199.01     41.85 o 
   2   0   6     7900.53     9165.35    121.30 o 
   4   0   6      401.22      509.83     33.24 o 
   6   0   6      788.98      758.68     40.34 o 
   8   0   6     1181.85     1405.06     54.39 o 
  10   0   6     5400.71     5044.76    140.27 o 
  12   0   6     7865.51     7630.47    180.60 o 
  14   0   6     4677.68     4747.43    167.60 o 
  16   0   6      633.56      674.84     77.80 o 
  18   0   6     1435.77     1543.88    112.97 o 
  20   0   6      144.08      160.58     62.95 o 
  22   0   6      628.66      556.46     84.40 o 
 -29   1   6      382.29      456.73     50.97 o 
 -27   1   6      463.09      446.08     48.44 o 
 -25   1   6       16.48      -15.60     26.91 o 
 -23   1   6      422.33      328.54     37.38 o 
 -21   1   6     3930.03     3743.32     81.88 o 
 -19   1   6     3547.15     3323.12     87.72 o 
 -17   1   6       67.97       81.77     13.57 o 
 -15   1   6     4003.68     4029.21     77.17 o 
 -13   1   6    25178.64    26621.00    178.52 o 
 -11   1   6       44.72       69.13      9.41 o 
  -9   1   6       45.54      127.98     10.38 o 
  -7   1   6     1188.99     1328.41     20.96 o 
  -5   1   6        7.97       -1.47      6.71 o 
  -3   1   6    24421.84    24109.87    206.79 o 
  -1   1   6       24.99       45.78     11.01 o 
   1   1   6      397.04      334.26     19.59 o 
   3   1   6      663.93      861.04     25.95 o 
   5   1   6      152.49      119.25     15.29 o 
   7   1   6     2113.70     2088.03     48.51 o 
   9   1   6     2626.47     2635.87     81.88 o 
  11   1   6     3915.43     3874.55     89.27 o 
  13   1   6       41.07       23.42     28.65 o 
  15   1   6      146.61      143.46     35.95 o 
  17   1   6     1061.07     1004.71     96.06 o 
  19   1   6      743.90      775.76     61.67 o 
  21   1   6       12.08       67.82     40.01 o 
 -30   2   6      356.36      385.84     53.56 o 
 -28   2   6       65.79       12.55     36.22 o 
 -26   2   6      962.16     1051.41     79.53 o 
 -24   2   6       39.83       13.44     28.99 o 
 -22   2   6      430.90      506.56     42.86 o 
 -20   2   6      366.01      470.77     28.67 o 
 -18   2   6      182.89      194.82     23.24 o 
 -16   2   6     6847.56     6828.38     69.77 o 
 -14   2   6     9716.55     9682.90     84.10 o 
 -12   2   6     8001.50     8160.86     68.43 o 
 -10   2   6     4030.65     4486.91     45.03 o 
  -8   2   6     1893.01     1881.64     28.40 o 
  -6   2   6      652.48      711.99     18.89 o 
  -4   2   6    14275.18    14263.08    125.51 o 
  -2   2   6      808.65      919.15     42.76 o 
   0   2   6      125.54       66.91     10.10 o 
   2   2   6      824.15      882.55     35.89 o 
   4   2   6     2705.53     2886.06     50.17 o 
   6   2   6     1608.33     1651.32     45.18 o 
   8   2   6     4593.83     4615.10     71.54 o 
  10   2   6       86.51      125.48     22.70 o 
  12   2   6     2808.13     2737.96    104.67 o 
  14   2   6     5536.51     5260.59    109.70 o 
  16   2   6      683.22      717.16     55.03 o 
  18   2   6      339.83      391.60     49.11 o 
  20   2   6        7.67       38.95     36.67 o 
  22   2   6      762.37      739.86     79.13 o 
 -29   3   6        2.77      -35.55     35.55 o 
 -27   3   6       23.65      -33.71     33.71 o 
 -25   3   6      918.34     1064.85    127.41 o 
 -23   3   6      757.41      652.91     58.12 o 
 -21   3   6      620.28      589.67     36.75 o 
 -19   3   6       27.91       42.96     17.38 o 
 -17   3   6        1.06       22.74     18.32 o 
 -15   3   6     2296.83     2307.82     48.91 o 
 -13   3   6     2058.85     2197.17     34.18 o 
 -11   3   6     7731.33     7854.74    154.04 o 
  -9   3   6     6231.32     6639.06     65.05 o 
  -7   3   6     2886.06     2716.48     33.48 o 
  -5   3   6     4254.65     4590.62     49.26 o 
  -3   3   6     3427.19     3259.28     55.87 o 
  -1   3   6     3593.01     3574.19     67.74 o 
   1   3   6     1236.08     1255.12     30.33 o 
   3   3   6     2984.70     2806.25     59.24 o 
   5   3   6    10271.70    10110.66    108.46 o 
   7   3   6      687.80      681.76     32.28 o 
   9   3   6       69.49       53.80     28.47 o 
  11   3   6      815.87      817.35     55.22 o 
  13   3   6     2192.22     2010.26     72.07 o 
  15   3   6      464.58      402.49     54.60 o 
  17   3   6      368.22      413.23     59.90 o 
  19   3   6      467.52      434.64     64.65 o 
  21   3   6      887.26     1137.75     90.65 o 
 -28   4   6      119.28      103.36     45.79 o 
 -26   4   6       59.05      133.88     42.11 o 
 -24   4   6       24.01      -30.13     30.13 o 
 -22   4   6     1064.06     1108.78     71.12 o 
 -20   4   6       25.16       53.43     20.67 o 
 -18   4   6     3254.43     3193.88     66.68 o 
 -16   4   6     3206.52     3287.97     60.04 o 
 -14   4   6       31.39       38.00     18.12 o 
 -12   4   6     1723.11     1774.92     40.85 o 
 -10   4   6       16.59        3.32     12.70 o 
  -8   4   6        0.65        0.85      7.88 o 
  -6   4   6     1075.08     1231.36     30.31 o 
  -4   4   6      946.43     1004.92     32.45 o 
  -2   4   6      225.90      237.02     21.89 o 
   0   4   6       27.52        5.03     18.96 o 
   2   4   6      112.37      117.36     24.43 o 
   4   4   6      360.62      360.04     29.41 o 
   6   4   6     4534.86     4332.59     80.70 o 
   8   4   6      788.41      742.39     55.75 o 
  10   4   6       81.47       47.24     29.50 o 
  12   4   6      176.68      195.03     47.25 o 
  14   4   6       29.61       37.97     39.80 o 
  16   4   6     1836.14     1821.53    113.06 o 
  18   4   6       63.53      115.42     45.64 o 
  20   4   6        3.91       20.46     62.24 o 
 -27   5   6      805.88      917.16     75.00 o 
 -25   5   6      501.01      441.17     55.80 o 
 -23   5   6       11.18       21.12     20.73 o 
 -21   5   6      164.14      196.32     28.13 o 
 -19   5   6       77.34      108.41     22.86 o 
 -17   5   6      107.64       95.51     21.78 o 
 -15   5   6     1027.68      934.74     37.42 o 
 -13   5   6      150.00      170.85     23.57 o 
 -11   5   6     9141.20     8926.51    116.92 o 
  -9   5   6     1413.48     1389.04     43.38 o 
  -7   5   6     8949.18     8692.59     96.96 o 
  -5   5   6     6438.79     6487.26    114.56 o 
  -3   5   6     3934.95     3763.67     66.87 o 
  -1   5   6     4145.60     4020.28     71.41 o 
   1   5   6       67.88       91.07     20.82 o 
   3   5   6     8962.20     8925.17    107.47 o 
   5   5   6      289.17      273.46     30.73 o 
   7   5   6      204.29      171.86     51.25 o 
   9   5   6     6272.27     6008.73    128.30 o 
  11   5   6        1.02       71.32     31.21 o 
  13   5   6     1322.67     1343.58     75.51 o 
  15   5   6      562.20      626.23    131.80 o 
  17   5   6       37.10      -20.18     38.83 o 
  19   5   6      194.07      201.74     83.27 o 
 -26   6   6      405.11      469.05     59.80 o 
 -24   6   6      393.38      346.54     38.08 o 
 -22   6   6       68.22       54.04     25.42 o 
 -20   6   6     1501.89     1487.87     53.06 o 
 -18   6   6        9.39      -10.09     20.06 o 
 -16   6   6      346.11      384.58     28.99 o 
 -14   6   6       66.51       73.45     20.68 o 
 -12   6   6     6138.37     6092.76    110.84 o 
 -10   6   6        0.21       23.63     23.68 o 
  -8   6   6     2057.38     2050.42     58.06 o 
  -6   6   6     4566.25     4495.11    105.98 o 
  -4   6   6     3558.76     3557.75     88.31 o 
  -2   6   6     1366.50     1399.58     63.08 o 
   0   6   6     2674.54     2609.45     62.59 o 
   2   6   6      294.03      291.86     29.18 o 
   4   6   6     1048.33     1041.60     48.82 o 
   6   6   6     1924.91     1736.83     69.21 o 
   8   6   6     3158.67     3002.60     90.74 o 
  10   6   6        2.07       -4.68     39.20 o 
  12   6   6       17.37       37.17     47.67 o 
  14   6   6      533.48      535.30     78.13 o 
  16   6   6      990.60      946.80     77.97 o 
  18   6   6     1959.74     2034.32     95.34 o 
 -23   7   6      206.93      291.34     39.37 o 
 -21   7   6      456.24      393.27     36.76 o 
 -19   7   6      385.58      451.79     50.15 o 
 -17   7   6       27.10       61.54     27.50 o 
 -15   7   6     1782.77     1710.22     74.04 o 
 -13   7   6      216.92      209.68     39.73 o 
 -11   7   6     1054.74     1016.16     58.82 o 
  -9   7   6     1226.22     1291.02     43.93 o 
  -7   7   6     1943.52     1982.68     63.92 o 
  -5   7   6     1288.51     1299.68     58.50 o 
  -3   7   6     2728.78     2849.95     81.58 o 
  -1   7   6     4091.65     4057.62    100.44 o 
   1   7   6      163.56      217.13     30.39 o 
   3   7   6      285.52      298.68     31.55 o 
   5   7   6     1798.49     1758.50     71.09 o 
   7   7   6      405.99      324.20     56.98 o 
   9   7   6       11.85       63.56     47.68 o 
  11   7   6      467.91      580.12     78.74 o 
  13   7   6      991.96      997.93     78.91 o 
  15   7   6       38.20       44.44     48.43 o 
 -22   8   6     1120.79     1214.23    101.32 o 
 -20   8   6     1196.00     1301.46     82.96 o 
 -18   8   6      986.40     1049.95     73.25 o 
 -16   8   6     2423.26     2469.47     90.29 o 
 -14   8   6        2.88       40.64     26.94 o 
 -12   8   6       71.58       94.72     29.88 o 
 -10   8   6      739.69      791.09     56.25 o 
  -8   8   6     1100.59     1030.99     44.23 o 
  -6   8   6     2830.61     2720.97     64.06 o 
  -4   8   6        1.65       16.38     18.62 o 
  -2   8   6     1990.81     1953.32     75.59 o 
   0   8   6     1438.26     1406.75     91.06 o 
   2   8   6       73.18       70.60     24.03 o 
   4   8   6      802.70      858.12     61.40 o 
   6   8   6       37.76       55.78     48.24 o 
   8   8   6     1205.90      900.28    125.13 o 
  10   8   6      337.68      284.44     77.80 o 
  12   8   6       60.15      148.20     42.68 o 
  14   8   6     1339.92     1422.26     93.81 o 
 -19   9   6      853.11      968.72     90.32 o 
 -17   9   6      219.40      308.45     59.35 o 
 -15   9   6       15.86       72.73     28.22 o 
 -13   9   6      247.04      333.97     49.06 o 
 -11   9   6      538.54      480.55     50.36 o 
  -9   9   6       57.92       74.19     76.79 o 
  -7   9   6        0.01       32.69     18.60 o 
  -5   9   6        4.55       44.45     26.35 o 
  -3   9   6      106.27      114.33     30.34 o 
  -1   9   6      152.34      128.87     25.43 o 
   1   9   6      339.67      363.19     59.62 o 
   3   9   6      626.30      663.96     57.85 o 
   5   9   6       80.86       79.83     33.20 o 
   7   9   6      839.65      811.58    104.13 o 
   9   9   6      686.36      469.71    194.80 o 
  11   9   6      753.07      761.59     86.83 o 
 -14  10   6      174.82      169.78     61.24 o 
 -12  10   6      562.47      628.41     97.52 o 
 -10  10   6      164.87      195.28     60.04 o 
  -8  10   6       23.69       38.12     35.01 o 
  -6  10   6      146.74      202.97     35.76 o 
  -4  10   6      165.51      255.05     61.02 o 
  -2  10   6        7.49      102.30     54.01 o 
   0  10   6        0.17       25.44     35.93 o 
   2  10   6      114.45      110.77     39.25 o 
   4  10   6       79.30       51.54     50.72 o 
   6  10   6      315.17      428.04    106.46 o 
  -5  11   6       91.47      108.77     96.46 o 
  -3  11   6        1.02       17.61     36.03 o 
 -31   1   7      654.45      606.15     96.17 o 
 -29   1   7       22.82      -32.04     32.04 o 
 -27   1   7      164.71      133.55     35.07 o 
 -25   1   7      579.13      601.87     46.88 o 
 -23   1   7     4118.08     4018.62    211.54 o 
 -21   1   7      538.24      603.81     40.11 o 
 -19   1   7     1145.24     1021.91     36.64 o 
 -17   1   7     1065.01     1232.58     31.39 o 
 -15   1   7       76.06       51.89     13.72 o 
 -13   1   7      223.30      263.62     14.97 o 
 -11   1   7      224.72      154.52     11.92 o 
  -9   1   7      158.81      178.05     12.15 o 
  -7   1   7      137.04      236.03     13.50 o 
  -5   1   7     4687.21     4664.78     53.11 o 
  -3   1   7     5977.92     5857.53     66.05 o 
  -1   1   7     4265.95     4275.95     55.06 o 
   1   1   7       95.80       45.00     13.52 o 
   3   1   7        3.00       34.12     12.68 o 
   5   1   7        0.34        2.60     14.84 o 
   7   1   7       48.83       35.02     19.46 o 
   9   1   7     8975.31     8479.27    110.52 o 
  11   1   7     1501.91     1539.44     62.26 o 
  13   1   7     1215.14     1123.85     62.60 o 
  15   1   7      821.13      847.70     70.66 o 
  17   1   7      353.72      398.92     49.00 o 
  19   1   7      321.08      317.74     48.81 o 
  21   1   7      969.42     1072.76     73.84 o 
 -30   2   7       73.63      128.68     41.63 o 
 -28   2   7      995.90     1035.85     75.26 o 
 -26   2   7      953.95     1030.96     90.29 o 
 -24   2   7        0.21      -14.96     26.24 o 
 -22   2   7     1181.71     1211.93     64.28 o 
 -20   2   7        1.70       15.03     15.47 o 
 -18   2   7     3037.82     3077.08     56.20 o 
 -16   2   7      545.24      567.44     24.00 o 
 -14   2   7     3260.74     3481.52     43.35 o 
 -12   2   7     7262.43     6919.65     73.28 o 
 -10   2   7     2668.01     2969.44     38.96 o 
  -8   2   7      100.53      134.36     11.60 o 
  -6   2   7     5505.56     5414.29     56.80 o 
  -4   2   7     6987.91     7360.85     78.00 o 
  -2   2   7     5079.78     4514.13     57.11 o 
   0   2   7     2643.29     2582.53     36.58 o 
   2   2   7     2122.16     2190.66     43.15 o 
   4   2   7     3560.50     3747.27     60.67 o 
   6   2   7       48.11       38.91     18.15 o 
   8   2   7        1.21        9.55     21.87 o 
  10   2   7     1137.34     1132.53     53.77 o 
  12   2   7      419.47      394.25     41.12 o 
  14   2   7     3245.06     3342.29     92.04 o 
  16   2   7      207.69      139.08     35.91 o 
  18   2   7     1109.22     1077.55     83.80 o 
  20   2   7      168.82      195.41     60.54 o 
 -29   3   7      249.80      216.55     57.66 o 
 -27   3   7      355.98      301.89     49.40 o 
 -25   3   7      684.17      794.20     64.96 o 
 -23   3   7      331.75      362.53     58.20 o 
 -21   3   7     2526.02     2436.24     59.54 o 
 -19   3   7       57.33       37.77     18.44 o 
 -17   3   7       57.40       10.88     17.22 o 
 -15   3   7     6302.07     6577.78     74.49 o 
 -13   3   7     2388.68     2458.64     66.52 o 
 -11   3   7     3662.79     3447.60     46.72 o 
  -9   3   7      267.60      365.30     20.02 o 
  -7   3   7     1243.93     1242.86     25.25 o 
  -5   3   7     3543.69     3929.73     56.34 o 
  -3   3   7    18573.71    18701.97    167.71 o 
  -1   3   7     1984.87     2156.05     57.85 o 
   1   3   7     8857.76     9104.14    103.67 o 
   3   3   7       71.95       47.84     16.90 o 
   5   3   7      343.35      286.82     26.10 o 
   7   3   7     3358.70     3162.75     67.48 o 
   9   3   7       22.76       53.58     25.68 o 
  11   3   7     4715.26     4418.31     94.00 o 
  13   3   7     1147.39     1174.85     78.26 o 
  15   3   7      592.63      740.66     68.41 o 
  17   3   7       43.20       93.62     42.90 o 
  19   3   7       14.33       54.25     43.55 o 
 -28   4   7      203.74      158.35     59.62 o 
 -26   4   7      227.29      240.31     46.87 o 
 -24   4   7      154.11      176.33     32.91 o 
 -22   4   7        7.10       27.08     21.60 o 
 -20   4   7     1671.38     1696.70     52.39 o 
 -18   4   7       19.39       15.57     20.17 o 
 -16   4   7      492.37      618.48     37.03 o 
 -14   4   7    10065.99     9979.31    106.46 o 
 -12   4   7      170.96      177.35     19.22 o 
 -10   4   7    10162.13    10351.30    123.01 o 
  -8   4   7      107.08       48.84     11.83 o 
  -6   4   7      270.84      336.21     16.45 o 
  -4   4   7     1158.59     1063.86     35.81 o 
  -2   4   7      421.67      517.24     31.15 o 
   0   4   7     3925.31     3703.29     70.63 o 
   2   4   7     1108.19     1043.21     48.95 o 
   4   4   7     4530.54     4370.98     82.33 o 
   6   4   7     9570.81     9309.42    128.99 o 
   8   4   7      226.93      244.31     60.48 o 
  10   4   7        8.41       49.16     32.44 o 
  12   4   7      198.54      232.14     45.45 o 
  14   4   7        3.02       -1.82     39.81 o 
  16   4   7     1003.45      853.84     90.67 o 
  18   4   7     1162.43      999.57    129.91 o 
 -27   5   7       13.72       83.20     42.56 o 
 -25   5   7       19.29       51.14     56.21 o 
 -23   5   7      657.02      634.23     42.66 o 
 -21   5   7       10.55       52.13     23.23 o 
 -19   5   7      105.49       95.76     21.44 o 
 -17   5   7       60.60       33.69     18.43 o 
 -15   5   7      534.86      554.89     34.63 o 
 -13   5   7     1298.22     1206.71     43.32 o 
 -11   5   7     2753.74     2588.60     89.20 o 
  -9   5   7       22.76       14.30     14.12 o 
  -7   5   7        6.15       10.04     15.88 o 
  -5   5   7     1504.33     1475.10     70.39 o 
  -3   5   7       13.28      -13.90     13.90 o 
  -1   5   7      102.10       96.10     21.90 o 
   1   5   7      510.55      514.19     35.74 o 
   3   5   7      870.28      866.40     46.00 o 
   5   5   7      231.00      263.77     29.72 o 
   7   5   7     2390.69     2292.73     79.25 o 
   9   5   7      127.99      164.57     33.68 o 
  11   5   7       10.99       -0.74     33.71 o 
  13   5   7       22.05       18.50     31.75 o 
  15   5   7       17.59      114.12     39.03 o 
  17   5   7        6.16       65.70     55.93 o 
 -26   6   7      233.46      313.85     65.73 o 
 -24   6   7      468.20      542.16     60.75 o 
 -22   6   7      641.75      621.60     44.24 o 
 -20   6   7     1427.41     1462.17     48.61 o 
 -18   6   7      333.94      367.89     33.56 o 
 -16   6   7     4122.95     4117.01     77.20 o 
 -14   6   7     1188.06     1223.17     48.92 o 
 -12   6   7     5551.98     5378.12     99.29 o 
 -10   6   7     2257.22     2389.24     64.04 o 
  -8   6   7     2000.56     1837.97     62.52 o 
  -6   6   7     7702.81     8011.40    181.73 o 
  -4   6   7       26.21       45.48     24.70 o 
  -2   6   7     3066.23     2984.76     80.88 o 
   0   6   7      947.81      814.87     50.13 o 
   2   6   7     1264.22     1200.04     43.12 o 
   4   6   7       46.12       56.59     21.06 o 
   6   6   7     2211.20     2117.17     87.51 o 
   8   6   7       91.80       56.74     31.71 o 
  10   6   7     1409.88     1478.65     73.29 o 
  12   6   7        2.07       22.69     49.41 o 
  14   6   7       12.39      121.35     77.51 o 
  16   6   7       45.40       40.70     40.64 o 
 -25   7   7     2437.37     2714.53    124.05 o 
 -23   7   7      381.32      429.96     44.08 o 
 -21   7   7      367.92      456.19     70.24 o 
 -19   7   7     2066.01     2136.31     83.81 o 
 -17   7   7      507.89      507.32     51.02 o 
 -15   7   7      134.88      146.17     30.05 o 
 -13   7   7     1393.07     1297.18     77.90 o 
 -11   7   7     4427.27     4318.66     78.72 o 
  -9   7   7     4437.17     4324.86     89.23 o 
  -7   7   7      297.38      285.89     42.57 o 
  -5   7   7     6123.16     5937.35    123.87 o 
  -3   7   7     3155.67     2946.89     85.22 o 
  -1   7   7      500.07      632.37     62.18 o 
   1   7   7      140.56      195.34     31.29 o 
   3   7   7     2996.52     2765.77     71.20 o 
   5   7   7      117.66       76.60     62.94 o 
   7   7   7      212.85      145.49     50.78 o 
   9   7   7      205.55      172.74     72.22 o 
  11   7   7      804.22      713.10     85.63 o 
  13   7   7     1117.40     1249.40    157.29 o 
  15   7   7      130.88      143.73     42.74 o 
 -22   8   7      231.07      220.23     56.87 o 
 -20   8   7      207.88      261.91     50.07 o 
 -18   8   7        1.70       19.63     21.89 o 
 -16   8   7       77.00      105.34     25.76 o 
 -14   8   7      196.93      281.32     40.34 o 
 -12   8   7      748.29      741.93     81.58 o 
 -10   8   7       51.70       83.24     22.48 o 
  -8   8   7       89.34       62.38     20.34 o 
  -6   8   7       62.70       80.00     22.94 o 
  -4   8   7       66.42       71.05     28.52 o 
  -2   8   7      656.84      697.31     54.89 o 
   0   8   7       80.02      118.99     39.82 o 
   2   8   7      444.33      346.40     54.80 o 
   4   8   7       18.93      -11.45     39.09 o 
   6   8   7      144.89      207.69     74.59 o 
   8   8   7      106.56      157.93     69.22 o 
  10   8   7        5.78       26.95     35.98 o 
  12   8   7       37.61       85.99     58.16 o 
 -19   9   7     1087.73     1089.13    144.21 o 
 -17   9   7      160.58      140.51     57.38 o 
 -15   9   7      997.87     1205.01     71.50 o 
 -13   9   7      526.06      633.50     54.21 o 
 -11   9   7     1178.63     1212.95    244.30 o 
  -9   9   7       99.84      127.38     25.77 o 
  -7   9   7        1.79       32.95     21.16 o 
  -5   9   7     1870.34     1785.30     77.89 o 
  -3   9   7     1059.98     1008.93     71.05 o 
  -1   9   7     1707.80     1796.64     66.31 o 
   1   9   7      469.36      586.33     57.31 o 
   3   9   7       70.85       97.55     41.32 o 
   5   9   7      746.28      659.12     75.68 o 
   7   9   7      284.43      214.81     55.19 o 
   9   9   7      663.17      884.84    133.97 o 
 -14  10   7      507.10      529.63     98.52 o 
 -12  10   7      117.29      110.26     47.75 o 
 -10  10   7       21.95      101.88     48.67 o 
  -8  10   7      522.33      622.54     96.49 o 
  -6  10   7        6.14       78.33     27.86 o 
  -4  10   7        0.47       37.86     29.36 o 
  -2  10   7       86.72       89.41     31.04 o 
   0  10   7       56.01      113.73     40.76 o 
   2  10   7     1048.85      964.21     87.29 o 
   4  10   7      254.21      327.62     87.00 o 
 -30   0   8      221.95      191.13     60.02 o 
 -28   0   8      394.69      340.82     83.21 o 
 -26   0   8       30.31       59.92     40.36 o 
 -24   0   8     6029.32     5994.00    155.75 o 
 -22   0   8     2803.12     2525.46    160.69 o 
 -20   0   8        8.42        1.91     22.78 o 
 -18   0   8     8069.85     7944.59    124.44 o 
 -16   0   8     1694.94     2081.39     85.70 o 
 -14   0   8     5416.64     5623.92     94.89 o 
 -12   0   8     6650.85     7257.03     93.79 o 
 -10   0   8       25.36       47.46     13.61 o 
  -8   0   8     2224.05     2567.55     48.58 o 
  -6   0   8     2086.44     2185.16     51.02 o 
  -4   0   8     3107.38     2894.29     59.05 o 
  -2   0   8     2454.99     2351.71     70.38 o 
   0   0   8     9401.17    11360.19    183.03 o 
   2   0   8    10380.50    11021.70    149.03 o 
   4   0   8      212.06      172.07     26.97 o 
   6   0   8    10162.87     9713.63    148.12 o 
   8   0   8      264.91      365.38     51.48 o 
  10   0   8      235.76      176.45     65.18 o 
  12   0   8     5330.12     5395.11    158.44 o 
  14   0   8      558.04      537.29     74.66 o 
  16   0   8     6988.30     6631.99    193.40 o 
  18   0   8      124.81       88.63     59.38 o 
  20   0   8      511.80      576.91     85.31 o 
 -31   1   8       43.66        0.37     32.60 o 
 -29   1   8      113.44      139.83     38.91 o 
 -27   1   8      712.40      766.83     63.58 o 
 -25   1   8       97.92       24.59     29.34 o 
 -23   1   8        1.36       19.21     23.96 o 
 -21   1   8      119.04      135.15     23.76 o 
 -19   1   8     2162.06     2058.65     41.49 o 
 -17   1   8      791.02      865.08     30.61 o 
 -15   1   8        5.72       12.54     11.60 o 
 -13   1   8       10.37       -9.57      9.57 o 
 -11   1   8    18021.95    19243.85    139.59 o 
  -9   1   8     4125.13     4472.66     46.64 o 
  -7   1   8     1367.17     1505.01     38.21 o 
  -5   1   8     8109.03     7516.73     73.69 o 
  -3   1   8       57.07       98.67     14.46 o 
  -1   1   8    22888.79    25012.05    202.53 o 
   1   1   8      230.87      247.49     20.22 o 
   3   1   8      564.87      592.52     29.27 o 
   5   1   8      283.86      354.29     25.11 o 
   7   1   8     1425.85     1494.84     59.10 o 
   9   1   8       34.81       58.72     22.18 o 
  11   1   8     4776.84     4670.20    117.38 o 
  13   1   8      610.31      587.52     50.96 o 
  15   1   8      446.85      438.51     47.73 o 
  17   1   8      311.21      375.18     48.93 o 
  19   1   8      522.99      532.38     56.69 o 
 -30   2   8     2480.51     2336.58     96.71 o 
 -28   2   8      597.04      517.34     58.27 o 
 -26   2   8      566.10      665.05     59.09 o 
 -24   2   8      133.22      154.87     39.61 o 
 -22   2   8     4722.20     4678.07     81.61 o 
 -20   2   8      550.28      553.66     30.50 o 
 -18   2   8        3.20       -5.48     15.13 o 
 -16   2   8      124.74      144.77     15.95 o 
 -14   2   8     2552.14     2358.18     43.27 o 
 -12   2   8     3291.18     3260.97     41.33 o 
 -10   2   8      899.48      901.36     22.12 o 
  -8   2   8       46.85       89.17     12.69 o 
  -6   2   8     3549.15     3427.96     46.19 o 
  -4   2   8     3563.62     4026.95     56.84 o 
  -2   2   8    23506.58    23275.17    190.84 o 
   0   2   8      161.94      157.40     13.89 o 
   2   2   8     4744.20     4734.88     68.18 o 
   4   2   8      586.62      490.61     31.01 o 
   6   2   8      847.15      869.94     46.32 o 
   8   2   8      575.32      532.08     34.26 o 
  10   2   8      683.86      808.99     52.78 o 
  12   2   8      152.47      210.73     35.71 o 
  14   2   8      639.80      563.67     76.29 o 
  16   2   8     1547.46     1604.52    148.44 o 
  18   2   8      198.38      169.77     51.86 o 
 -29   3   8      207.27      161.20     46.94 o 
 -27   3   8      502.38      504.41     57.31 o 
 -25   3   8     1412.88     1395.60     73.83 o 
 -23   3   8     1316.57     1372.92     59.90 o 
 -21   3   8      272.54      395.96     32.62 o 
 -19   3   8     2018.85     2071.47     63.98 o 
 -17   3   8     2284.68     2131.31     70.22 o 
 -15   3   8       24.95       33.04     11.90 o 
 -13   3   8    10583.72    10588.78     87.12 o 
 -11   3   8        1.35       -2.51      7.40 o 
  -9   3   8     2752.17     2611.84     39.21 o 
  -7   3   8     4723.95     5146.63     54.01 o 
  -5   3   8     7318.42     7405.45     86.58 o 
  -3   3   8     2954.56     2854.12     58.19 o 
  -1   3   8     6326.53     6600.00     76.43 o 
   1   3   8     4347.07     4363.60     71.27 o 
   3   3   8     1719.86     1728.45     47.10 o 
   5   3   8      325.09      277.96     26.33 o 
   7   3   8    10043.89     9501.51    114.70 o 
   9   3   8      210.04      220.82     51.30 o 
  11   3   8     1422.36     1259.46     78.80 o 
  13   3   8      273.66      331.65     49.98 o 
  15   3   8       21.93       24.67     37.92 o 
  17   3   8      240.72      296.38     55.61 o 
  19   3   8       62.34      241.98     67.05 o 
 -28   4   8      118.62       76.68     42.43 o 
 -26   4   8       39.81       10.04     39.96 o 
 -24   4   8       42.24       60.02     36.25 o 
 -22   4   8       59.71      108.19     25.01 o 
 -20   4   8       23.92       21.13     19.78 o 
 -18   4   8     2259.81     2112.23     52.16 o 
 -16   4   8     1298.46     1381.35     55.54 o 
 -14   4   8     1116.24     1154.61     37.66 o 
 -12   4   8       50.79       28.94     15.90 o 
 -10   4   8        4.31       11.63     13.14 o 
  -8   4   8     1024.56     1080.92     26.20 o 
  -6   4   8     3293.88     3397.91     61.18 o 
  -4   4   8      337.57      352.26     27.95 o 
  -2   4   8      321.89      275.48     27.79 o 
   0   4   8      582.08      482.22     39.67 o 
   2   4   8      927.02      998.41     53.47 o 
   4   4   8      467.60      458.28     36.80 o 
   6   4   8      942.90      881.90     46.76 o 
   8   4   8     2219.18     2229.18     86.56 o 
  10   4   8      155.04      128.15     37.93 o 
  12   4   8       53.95       64.76     27.43 o 
  14   4   8      487.63      685.26     84.15 o 
  16   4   8      416.03      475.96     60.20 o 
  18   4   8      306.32      362.52     93.48 o 
 -27   5   8     3641.81     3806.66    150.03 o 
 -25   5   8      392.39      381.40     50.26 o 
 -23   5   8      496.64      613.47     42.29 o 
 -21   5   8        0.07       15.14     22.02 o 
 -19   5   8      117.68      153.73     23.49 o 
 -17   5   8     4124.24     4223.53     77.49 o 
 -15   5   8      533.51      554.26     34.98 o 
 -13   5   8     9737.67     9479.03    116.11 o 
 -11   5   8     1817.62     1801.76     48.58 o 
  -9   5   8     8496.68     8216.79    119.11 o 
  -7   5   8     3952.28     3840.55     83.88 o 
  -5   5   8     2287.79     2182.00     68.14 o 
  -3   5   8     3359.91     3236.91     68.00 o 
  -1   5   8      316.92      325.10     31.70 o 
   1   5   8      867.37      843.89     58.22 o 
   3   5   8     1378.27     1299.77     50.66 o 
   5   5   8     1202.04     1142.77     77.56 o 
   7   5   8        0.66       21.41     24.92 o 
   9   5   8      203.32      130.60     36.64 o 
  11   5   8      957.24      987.60     69.13 o 
  13   5   8      175.50      223.64     45.06 o 
  15   5   8      611.32      662.62     73.24 o 
  17   5   8       39.35       78.52     55.78 o 
 -26   6   8       88.26      139.64     37.98 o 
 -24   6   8       23.65       56.50     25.77 o 
 -22   6   8     1221.11     1324.48     56.86 o 
 -20   6   8     1055.46     1139.77     45.91 o 
 -18   6   8      610.38      717.61     42.58 o 
 -16   6   8     2182.55     2019.52     74.92 o 
 -14   6   8      155.34      159.68     27.29 o 
 -12   6   8       51.75       85.47     22.79 o 
 -10   6   8     3083.73     2854.53     71.61 o 
  -8   6   8     1251.72     1171.78     48.36 o 
  -6   6   8     1368.65     1197.18     76.66 o 
  -4   6   8       14.62       32.03     20.69 o 
  -2   6   8     2508.67     2582.93     77.45 o 
   0   6   8      174.76      204.16     31.71 o 
   2   6   8      504.50      446.98     36.30 o 
   4   6   8      279.08      253.19     38.25 o 
   6   6   8      366.02      374.94     44.06 o 
   8   6   8      100.13      104.54     37.98 o 
  10   6   8       49.86       56.29     42.41 o 
  12   6   8      618.46      709.76     84.27 o 
  14   6   8      819.07      676.65     85.57 o 
 -25   7   8       95.13      131.24     39.63 o 
 -23   7   8      168.86      236.35     43.56 o 
 -21   7   8       35.49       51.44     29.52 o 
 -19   7   8      311.03      337.56     44.31 o 
 -17   7   8      404.94      495.32     49.15 o 
 -15   7   8     1072.02     1134.98     80.82 o 
 -13   7   8     1610.64     1637.10     59.04 o 
 -11   7   8     1068.61     1088.70     51.43 o 
  -9   7   8     2018.62     2008.74     63.05 o 
  -7   7   8      261.19      294.75     32.90 o 
  -5   7   8     1209.41     1198.13     59.13 o 
  -3   7   8      140.82      132.91     29.14 o 
  -1   7   8       11.08       32.40     22.99 o 
   1   7   8      353.56      303.49     34.19 o 
   3   7   8       43.95       12.74     34.27 o 
   5   7   8        7.95       -7.16     45.26 o 
   7   7   8      627.81      611.66     73.13 o 
   9   7   8        1.95       78.18     47.66 o 
  11   7   8      182.07      144.47     61.94 o 
  13   7   8       53.12      166.19     52.86 o 
 -22   8   8     1309.34     1495.01    162.82 o 
 -20   8   8      290.17      352.87     47.82 o 
 -18   8   8      569.00      578.87     55.76 o 
 -16   8   8       35.27       62.73     28.31 o 
 -14   8   8      628.38      642.27     63.38 o 
 -12   8   8        0.94       29.73     27.98 o 
 -10   8   8        3.19       20.00     17.03 o 
  -8   8   8     1277.07     1134.99     58.61 o 
  -6   8   8       43.63       97.06     26.98 o 
  -4   8   8      878.07      950.60     65.42 o 
  -2   8   8      236.11      249.18     37.73 o 
   0   8   8       87.73       74.21     28.83 o 
   2   8   8      564.45      577.79     67.30 o 
   4   8   8      732.59      563.16     98.99 o 
   6   8   8      627.68      590.77    105.39 o 
   8   8   8      218.40      239.42     88.73 o 
  10   8   8      213.35      348.28     96.22 o 
 -19   9   8      153.59      121.72     49.89 o 
 -17   9   8       36.78      103.65     44.55 o 
 -15   9   8       13.48       33.83     27.22 o 
 -13   9   8      279.31      367.95     51.99 o 
 -11   9   8      291.17      321.18     47.67 o 
  -9   9   8        3.65       29.11     30.53 o 
  -7   9   8       87.84      113.93     28.30 o 
  -5   9   8      587.56      562.25     55.95 o 
  -3   9   8        5.73       53.79     31.45 o 
  -1   9   8       16.75       36.39     25.57 o 
   1   9   8      402.63      457.47     52.05 o 
   3   9   8      316.91      401.98     63.97 o 
   5   9   8      733.93      785.70     84.21 o 
   7   9   8       35.26       44.72     36.36 o 
 -14  10   8      692.30      562.45     99.39 o 
 -12  10   8       16.16       71.08     28.96 o 
 -10  10   8       78.89       74.24     62.05 o 
  -8  10   8      140.52      157.12     33.87 o 
  -6  10   8       70.66       69.50     30.97 o 
  -4  10   8      159.89      242.12     43.68 o 
  -2  10   8      175.58      251.00     41.60 o 
   0  10   8      323.36      398.06     96.59 o 
   2  10   8     2387.01     2477.49    120.07 o 
 -31   1   9       10.55       11.80     23.75 o 
 -29   1   9       87.61       52.88     36.62 o 
 -27   1   9       10.77      -25.16     25.16 o 
 -25   1   9       91.06      115.91     31.44 o 
 -23   1   9       26.36        9.32     23.53 o 
 -21   1   9     5085.89     4982.72     82.12 o 
 -19   1   9     1039.78      905.19     34.59 o 
 -17   1   9     2411.95     2383.13     53.23 o 
 -15   1   9        5.50        5.68     13.63 o 
 -13   1   9     1232.54     1080.33     28.27 o 
 -11   1   9      783.03      743.01     22.46 o 
  -9   1   9      746.29      768.27     23.10 o 
  -7   1   9     6441.83     6485.85     75.14 o 
  -5   1   9    12917.10    13504.95    124.51 o 
  -3   1   9     6948.67     7159.49     82.34 o 
  -1   1   9     3263.15     3104.66     51.63 o 
   1   1   9     3941.20     4325.63     66.86 o 
   3   1   9     5181.26     5057.68     69.76 o 
   5   1   9     1462.85     1400.43     40.88 o 
   7   1   9     3588.02     3176.79     67.19 o 
   9   1   9     6450.21     6165.29    123.04 o 
  11   1   9     1515.80     1466.78     64.55 o 
  13   1   9     2522.02     2448.53     82.41 o 
  15   1   9       20.26      114.22     37.89 o 
  17   1   9      175.72      190.31     64.61 o 
  19   1   9      515.26      607.77    107.39 o 
 -30   2   9      488.63      415.84     55.31 o 
 -28   2   9       54.79       74.56     38.18 o 
 -26   2   9      606.84      733.33     61.41 o 
 -24   2   9     2804.60     2544.05     92.63 o 
 -22   2   9     1351.58     1329.93     53.72 o 
 -20   2   9     4192.98     3952.65     69.36 o 
 -18   2   9       10.31       11.10     15.01 o 
 -16   2   9      786.23      831.59     27.30 o 
 -14   2   9     2034.44     1969.23     35.86 o 
 -12   2   9     3069.08     3230.92     42.45 o 
 -10   2   9        9.66       21.97     11.37 o 
  -8   2   9     2943.41     2840.25     39.89 o 
  -6   2   9     3287.05     3524.10     81.08 o 
  -4   2   9    16958.53    17032.06    168.41 o 
  -2   2   9       33.30       79.61     15.85 o 
   0   2   9       70.07      131.86     15.02 o 
   2   2   9     2217.68     2119.14     37.94 o 
   4   2   9     9819.94     9971.88    106.98 o 
   6   2   9      521.88      500.49     34.66 o 
   8   2   9       58.80       18.99     19.57 o 
  10   2   9       71.10      100.95     30.34 o 
  12   2   9      349.93      391.89     45.36 o 
  14   2   9      234.52      244.32     48.69 o 
  16   2   9      616.97      636.30     70.42 o 
  18   2   9     1238.27     1443.16    157.06 o 
 -29   3   9        0.01      -10.10     38.66 o 
 -27   3   9      180.99       96.93     39.62 o 
 -25   3   9      640.76      702.79     60.65 o 
 -23   3   9       87.09       53.08     27.25 o 
 -21   3   9      526.19      606.26     44.37 o 
 -19   3   9     1405.02     1268.48     44.28 o 
 -17   3   9        7.30        7.45     14.60 o 
 -15   3   9      243.80      282.75     23.88 o 
 -13   3   9     5096.88     5001.38     55.56 o 
 -11   3   9     1484.60     1463.24     32.77 o 
  -9   3   9     2198.22     2187.93     35.77 o 
  -7   3   9       17.74       19.83     11.10 o 
  -5   3   9    11039.20    11061.69    130.97 o 
  -3   3   9     3718.58     3885.74     79.56 o 
  -1   3   9     2721.40     2613.98     48.97 o 
   1   3   9      675.11      704.11     34.85 o 
   3   3   9     4218.69     4134.77    112.70 o 
   5   3   9      850.60      866.38     49.45 o 
   7   3   9        9.10       53.32     22.17 o 
   9   3   9       97.42       85.83     41.10 o 
  11   3   9      325.41      257.16     53.89 o 
  13   3   9        7.83       47.44     35.56 o 
  15   3   9      138.45      116.54     46.35 o 
  17   3   9      832.22      921.53     80.54 o 
 -30   4   9      582.41      524.25     64.08 o 
 -28   4   9     3948.53     3797.20    118.63 o 
 -26   4   9      557.00      559.99     57.01 o 
 -24   4   9       45.15       75.12     28.12 o 
 -22   4   9      609.21      574.37     40.04 o 
 -20   4   9      504.52      552.04     34.26 o 
 -18   4   9     2566.78     2622.57     61.33 o 
 -16   4   9      352.33      398.84     27.92 o 
 -14   4   9      818.00      879.90     36.81 o 
 -12   4   9     1932.41     1849.24     51.71 o 
 -10   4   9      166.30      150.04     21.14 o 
  -8   4   9     8713.78     8815.26     80.36 o 
  -6   4   9       51.51        6.86     27.21 o 
  -4   4   9       69.35       95.75     20.20 o 
  -2   4   9     1859.36     1815.48     61.81 o 
   0   4   9     2873.18     2657.39     75.86 o 
   2   4   9     2056.63     1961.19     69.67 o 
   4   4   9      191.54      144.97     26.75 o 
   6   4   9      584.03      466.20     48.24 o 
   8   4   9      120.90      212.69     49.82 o 
  10   4   9       80.09       79.05     25.98 o 
  12   4   9      264.29      241.58     46.29 o 
  14   4   9     1418.31     1523.13     90.87 o 
  16   4   9      373.97      420.33     68.46 o 
 -27   5   9       24.68       24.79     42.36 o 
 -25   5   9     1308.95     1347.68     68.05 o 
 -23   5   9       46.69       65.29     27.59 o 
 -21   5   9     1129.63     1152.68     47.14 o 
 -19   5   9       34.97       76.12     20.58 o 
 -17   5   9      375.53      343.05     30.46 o 
 -15   5   9     1046.27      982.32     41.96 o 
 -13   5   9     3650.96     3644.26     87.44 o 
 -11   5   9      102.79       91.82     34.64 o 
  -9   5   9      345.77      384.13     36.06 o 
  -7   5   9      865.03      870.60     47.44 o 
  -5   5   9     2387.07     2355.08     78.47 o 
  -3   5   9      210.65      262.12     29.66 o 
  -1   5   9      623.92      713.15     49.05 o 
   1   5   9     4261.31     4067.41     96.11 o 
   3   5   9     1619.81     1679.30     57.65 o 
   5   5   9      140.45      144.97     33.42 o 
   7   5   9      932.13      808.93     60.89 o 
   9   5   9      537.16      617.55     58.75 o 
  11   5   9      354.28      465.51     63.06 o 
  13   5   9        0.03       28.19     38.56 o 
  15   5   9      311.80      315.63     71.24 o 
 -26   6   9     1428.00     1433.70     72.10 o 
 -24   6   9      671.00      712.14     49.83 o 
 -22   6   9     3130.44     3017.51     67.96 o 
 -20   6   9      331.64      323.07     38.14 o 
 -18   6   9        6.00       -9.10     25.11 o 
 -16   6   9       10.18        7.19     21.00 o 
 -14   6   9       14.30       25.33     13.90 o 
 -12   6   9     3047.46     2935.19     84.91 o 
 -10   6   9      132.11      159.54     25.36 o 
  -8   6   9     2533.66     2432.21     67.13 o 
  -6   6   9     3640.61     3473.88     93.45 o 
  -4   6   9     1062.15     1127.81     58.02 o 
  -2   6   9      396.29      451.44     43.54 o 
   0   6   9      567.38      581.55     56.77 o 
   2   6   9      439.84      471.31     38.86 o 
   4   6   9      627.38      687.62     55.80 o 
   6   6   9       27.80       13.71     30.33 o 
   8   6   9      216.51      201.46     53.60 o 
  10   6   9      306.18      459.64     52.61 o 
  12   6   9     2763.34     2904.06    138.99 o 
  14   6   9       12.12      100.53     91.28 o 
 -25   7   9     1863.02     1782.96    105.28 o 
 -23   7   9      173.34      232.91     88.11 o 
 -21   7   9      145.51      226.73     40.37 o 
 -19   7   9       70.62      101.02     27.95 o 
 -17   7   9     3331.14     3434.53    155.52 o 
 -15   7   9     1418.86     1467.41     60.96 o 
 -13   7   9      923.17      895.58     61.84 o 
 -11   7   9     1276.04     1170.60     52.82 o 
  -9   7   9      189.65      165.22     27.37 o 
  -7   7   9     2126.66     1966.98     62.67 o 
  -5   7   9      332.44      364.64     42.70 o 
  -3   7   9     2861.86     2629.28     84.81 o 
  -1   7   9       32.94       44.71     33.20 o 
   1   7   9      737.13      791.04     58.58 o 
   3   7   9     1140.40     1053.86    116.24 o 
   5   7   9      200.76      205.07     46.51 o 
   7   7   9      830.09      959.94     89.75 o 
   9   7   9      830.07      878.36     93.34 o 
  11   7   9      155.35      197.59     58.33 o 
 -22   8   9      285.77      194.43     55.27 o 
 -20   8   9       70.71      202.18     81.40 o 
 -18   8   9      213.25      254.60     66.65 o 
 -16   8   9      139.76      130.41     34.49 o 
 -14   8   9      242.61      260.05     42.93 o 
 -12   8   9        0.57       -0.60     20.24 o 
 -10   8   9      112.09      112.25     25.11 o 
  -8   8   9      651.70      728.49     50.17 o 
  -6   8   9       64.72      125.33     33.33 o 
  -4   8   9      658.85      628.11     55.19 o 
  -2   8   9      114.20       69.43     28.77 o 
   0   8   9       23.11       45.52     47.56 o 
   2   8   9      292.19      361.73     85.84 o 
   4   8   9      150.20      198.59     77.52 o 
   6   8   9       83.22      292.94     92.61 o 
   8   8   9      362.01      399.11    101.39 o 
  10   8   9      228.70      223.96     84.25 o 
 -19   9   9        1.25       20.56     38.12 o 
 -17   9   9     1773.72     1657.72     98.47 o 
 -15   9   9      539.20      518.19     60.33 o 
 -13   9   9      390.34      607.64    102.73 o 
 -11   9   9      575.27      627.32     56.65 o 
  -9   9   9        1.14       12.13     19.85 o 
  -7   9   9       37.57       54.14     24.94 o 
  -5   9   9        4.94       -5.10     27.38 o 
  -3   9   9      143.97      164.73     69.99 o 
  -1   9   9     1783.53     1879.69    116.90 o 
   1   9   9     1967.88     1920.16    104.59 o 
   3   9   9      365.10      573.97    105.67 o 
   5   9   9      448.64      394.36     98.70 o 
 -14  10   9      493.86      527.80     64.01 o 
 -12  10   9      114.33       87.93     57.70 o 
 -10  10   9       51.08      119.88     68.05 o 
  -8  10   9       98.91      108.24     33.13 o 
  -6  10   9      225.08      201.35     35.67 o 
  -4  10   9        3.78       85.52     29.50 o 
  -2  10   9      171.42      291.19     46.87 o 
   0  10   9     1130.81     1160.87     89.60 o 
 -32   0  10     1112.26     1297.18    140.21 o 
 -30   0  10     1186.82     1162.79     96.19 o 
 -28   0  10       92.17       51.79     44.04 o 
 -26   0  10      170.23      151.50     42.32 o 
 -24   0  10     6634.68     6209.10    155.94 o 
 -22   0  10     1603.94     1486.24     79.35 o 
 -20   0  10     1758.01     1843.18     63.63 o 
 -18   0  10     1933.03     2053.47     66.86 o 
 -16   0  10     2852.07     2992.07     98.36 o 
 -14   0  10     6079.54     6154.65     91.95 o 
 -12   0  10     5427.87     5573.73     83.47 o 
 -10   0  10    17881.50    18028.91    179.20 o 
  -8   0  10       43.84       71.52     18.09 o 
  -6   0  10     1500.87     1251.68     44.40 o 
  -4   0  10       63.99       24.29     22.08 o 
  -2   0  10     3653.05     3832.46     99.50 o 
   0   0  10     9809.57     9836.30    339.14 o 
   2   0  10       90.29      151.46     28.13 o 
   4   0  10    19470.93    19009.98    241.86 o 
   6   0  10        7.70       20.05     38.25 o 
   8   0  10    10205.98     9840.02    243.13 o 
  10   0  10     2693.84     2541.38    113.54 o 
  12   0  10        0.02       42.68     53.87 o 
  14   0  10      144.41      155.93     56.47 o 
  16   0  10      149.43      276.64     73.27 o 
  18   0  10       52.80       87.47     85.34 o 
 -31   1  10      142.81       92.18     39.84 o 
 -29   1  10       16.65      -16.67     34.50 o 
 -27   1  10       26.53       27.24     27.83 o 
 -25   1  10        0.12       -6.96     34.42 o 
 -23   1  10     3859.75     3720.05     83.65 o 
 -21   1  10      952.42      955.31     42.84 o 
 -19   1  10      909.92      932.86     39.94 o 
 -17   1  10      788.99      921.15     31.43 o 
 -15   1  10     1959.65     1915.63     44.92 o 
 -13   1  10      348.37      306.97     18.57 o 
 -11   1  10      646.40      843.73     24.15 o 
  -9   1  10      273.35      240.44     18.20 o 
  -7   1  10     5075.07     5241.69     63.65 o 
  -5   1  10     1589.77     1630.06     35.12 o 
  -3   1  10     4942.14     4572.23     65.97 o 
  -1   1  10     1955.87     2035.16     44.96 o 
   1   1  10      319.36      344.60     29.99 o 
   3   1  10     1100.92     1110.89     38.02 o 
   5   1  10     3204.06     2991.63     59.04 o 
   7   1  10     1588.48     1558.80     51.82 o 
   9   1  10      580.11      681.71     51.02 o 
  11   1  10      163.25      174.70     51.46 o 
  13   1  10      441.47      393.75     46.81 o 
  15   1  10      318.55      338.23     47.96 o 
  17   1  10       22.47       48.69     45.87 o 
 -30   2  10      764.57      738.92     68.31 o 
 -28   2  10       71.17       75.40     35.49 o 
 -26   2  10     1380.22     1465.13     96.12 o 
 -24   2  10       41.18       50.35     32.87 o 
 -22   2  10     2422.15     2524.75     70.49 o 
 -20   2  10     3122.33     3065.02     62.49 o 
 -18   2  10        6.64      -13.88     13.88 o 
 -16   2  10     2830.44     2797.89     48.06 o 
 -14   2  10       32.70       23.75     12.04 o 
 -12   2  10     2726.67     2765.13     43.99 o 
 -10   2  10     4133.91     4053.50     55.21 o 
  -8   2  10     2535.95     2444.66     43.38 o 
  -6   2  10      575.09      616.31     26.24 o 
  -4   2  10     7296.99     6770.22     83.08 o 
  -2   2  10      277.62      356.27     27.81 o 
   0   2  10     7150.41     7173.41     92.20 o 
   2   2  10     4275.36     4082.46     64.39 o 
   4   2  10     7886.51     7786.10     96.46 o 
   6   2  10     1256.91     1232.73     45.41 o 
   8   2  10     1922.44     1847.19     84.73 o 
  10   2  10      513.89      504.62     78.88 o 
  12   2  10      222.83      315.38     51.86 o 
  14   2  10      986.34     1120.92    100.09 o 
  16   2  10      160.59      209.74     53.13 o 
 -31   3  10      277.52      342.16     54.19 o 
 -29   3  10      409.00      407.94     56.41 o 
 -27   3  10      666.96      609.66     59.58 o 
 -25   3  10       92.07      154.95     41.94 o 
 -23   3  10      322.27      343.30     33.14 o 
 -21   3  10     1259.62     1302.56     47.72 o 
 -19   3  10     2467.92     2305.58     62.81 o 
 -17   3  10     1852.43     1870.35     50.25 o 
 -15   3  10     1369.92     1250.73     38.68 o 
 -13   3  10     1399.40     1472.60     36.90 o 
 -11   3  10        4.12       10.06      8.51 o 
  -9   3  10       16.77        0.00     11.52 o 
  -7   3  10     1854.02     1773.30     45.33 o 
  -5   3  10     2760.64     2954.99     70.94 o 
  -3   3  10     1849.16     1881.57     50.64 o 
  -1   3  10    10736.17    10400.91    136.56 o 
   1   3  10     1995.06     1904.03     93.93 o 
   3   3  10     1154.12      940.02     49.09 o 
   5   3  10      106.84      136.07     26.75 o 
   7   3  10     2446.43     2255.74    102.97 o 
   9   3  10     1510.72     1477.45     98.55 o 
  11   3  10      171.91      160.64     43.36 o 
  13   3  10     1835.60     1686.10     91.04 o 
  15   3  10      971.43     1078.66     86.55 o 
 -30   4  10       43.23       37.52     40.03 o 
 -28   4  10      246.01      195.66     48.31 o 
 -26   4  10        1.01       -2.54     34.06 o 
 -24   4  10      426.34      469.58     38.38 o 
 -22   4  10      252.45      289.80     32.18 o 
 -20   4  10        7.40       -2.27     24.41 o 
 -18   4  10     1027.99     1057.13     42.51 o 
 -16   4  10      371.14      433.11     26.14 o 
 -14   4  10     1142.29     1128.40     38.25 o 
 -12   4  10     1742.46     1911.24     49.74 o 
 -10   4  10        3.67        8.68     11.34 o 
  -8   4  10      572.88      549.80     31.13 o 
  -6   4  10      305.41      385.71     31.34 o 
  -4   4  10     1224.86     1276.64     65.48 o 
  -2   4  10     1606.10     1572.45     64.15 o 
   0   4  10     1612.18     1606.00     65.38 o 
   2   4  10      189.44      164.30     27.49 o 
   4   4  10     1027.80      973.61     56.06 o 
   6   4  10        0.07       20.75     19.40 o 
   8   4  10      264.89      343.65     49.51 o 
  10   4  10      127.64       66.86     36.16 o 
  12   4  10     1301.05     1511.28    168.71 o 
  14   4  10       37.88      101.46     42.37 o 
  16   4  10        1.04       86.87     50.89 o 
 -29   5  10        6.09       20.47     45.18 o 
 -27   5  10      200.72       93.65     41.74 o 
 -25   5  10     4077.85     4089.53     88.24 o 
 -23   5  10      101.93      132.04     33.98 o 
 -21   5  10     1068.57     1177.85     49.94 o 
 -19   5  10      367.45      464.06     40.04 o 
 -17   5  10      350.68      368.51     34.64 o 
 -15   5  10     1457.49     1436.25     55.84 o 
 -13   5  10       68.01       61.64     20.27 o 
 -11   5  10      685.39      667.53     49.84 o 
  -9   5  10     1476.31     1456.82     54.79 o 
  -7   5  10      570.03      496.68     38.90 o 
  -5   5  10     2639.37     2640.88     89.85 o 
  -3   5  10      712.48      762.23     83.42 o 
  -1   5  10      130.78      160.62     43.97 o 
   1   5  10       16.13       24.19     24.39 o 
   3   5  10     1523.06     1535.10     57.07 o 
   5   5  10     1481.30     1450.44     70.29 o 
   7   5  10      131.77       69.62     33.68 o 
   9   5  10      306.15      384.95     50.93 o 
  11   5  10      141.70      167.20     42.21 o 
  13   5  10       80.42      176.49     44.91 o 
 -26   6  10      494.56      494.48     57.21 o 
 -24   6  10      253.43      271.61     39.80 o 
 -22   6  10       34.85       85.53     27.63 o 
 -20   6  10      131.59      132.83     29.75 o 
 -18   6  10        2.66       16.77     28.55 o 
 -16   6  10     1265.96     1228.82     56.20 o 
 -14   6  10      346.28      438.35     48.36 o 
 -12   6  10     2452.62     2211.79     77.14 o 
 -10   6  10     1207.80     1145.91     51.68 o 
  -8   6  10      147.39      163.75     26.77 o 
  -6   6  10      137.67       80.02     27.96 o 
  -4   6  10     1495.61     1452.39     65.18 o 
  -2   6  10      641.07      592.30     60.77 o 
   0   6  10       24.09       40.33     38.79 o 
   2   6  10     1489.96     1409.01     56.56 o 
   4   6  10      517.07      630.03     55.95 o 
   6   6  10      806.39      959.17     67.39 o 
   8   6  10       20.89       68.92     32.51 o 
  10   6  10       24.16       72.31     36.11 o 
  12   6  10      296.42      351.04     85.03 o 
 -25   7  10      266.57      281.37     60.83 o 
 -23   7  10       90.66       71.33     34.91 o 
 -21   7  10      145.23      184.14     35.58 o 
 -19   7  10        0.28       46.21     28.80 o 
 -17   7  10        7.12       46.81     40.58 o 
 -15   7  10      344.77      401.15     42.37 o 
 -13   7  10      299.36      335.25     42.00 o 
 -11   7  10      221.06      219.47     31.83 o 
  -9   7  10        2.58      -16.82     19.90 o 
  -7   7  10     1297.02     1176.75     58.12 o 
  -5   7  10      271.63      333.96     41.55 o 
  -3   7  10      764.18      685.47     56.17 o 
  -1   7  10       42.80       84.29     34.21 o 
   1   7  10      463.58      430.42     82.71 o 
   3   7  10      172.43      110.12     36.17 o 
   5   7  10       18.78      111.73     40.13 o 
   7   7  10       27.01       68.98     58.52 o 
   9   7  10        8.06      126.08     54.18 o 
  11   7  10        4.84       99.28     53.59 o 
 -22   8  10      397.55      398.39     74.30 o 
 -20   8  10     1612.83     1658.56    170.68 o 
 -18   8  10       70.74      178.03     43.63 o 
 -16   8  10      289.04      387.63     47.26 o 
 -14   8  10      829.79      782.75     53.50 o 
 -12   8  10      369.45      328.26     62.85 o 
 -10   8  10      796.32      799.44     51.89 o 
  -8   8  10      161.42      158.75     30.27 o 
  -6   8  10      229.50      252.68     40.05 o 
  -4   8  10      152.76      153.74     36.43 o 
  -2   8  10       14.89       60.97     28.38 o 
   0   8  10     1280.56     1235.67    141.25 o 
   2   8  10      810.02      853.31    122.52 o 
   4   8  10      666.89      592.88    111.78 o 
   6   8  10        0.07       38.67     74.83 o 
   8   8  10      202.80      218.35     85.26 o 
 -19   9  10       65.27      193.51     54.24 o 
 -17   9  10      545.76      572.31     71.59 o 
 -15   9  10      159.22      267.44     78.98 o 
 -13   9  10      145.93      177.12     34.11 o 
 -11   9  10      178.72      160.54     32.07 o 
  -9   9  10     1201.58     1196.42     54.34 o 
  -7   9  10        0.18       27.95     26.74 o 
  -5   9  10      962.99      868.30    118.11 o 
  -3   9  10      472.50      372.42     61.83 o 
  -1   9  10      451.67      507.51    137.61 o 
   1   9  10       55.10      148.91     69.41 o 
   3   9  10       57.25       39.49     53.47 o 
   5   9  10     1500.83     1647.44    151.88 o 
 -12  10  10      214.76      264.23     77.03 o 
 -10  10  10      195.81      200.60     53.71 o 
  -8  10  10      445.62      373.33     50.23 o 
  -6  10  10      761.44      737.59     95.04 o 
  -4  10  10      657.76      662.27    105.07 o 
  -2  10  10      337.48      319.99    148.02 o 
 -31   1  11      164.79       98.85     39.30 o 
 -29   1  11      752.45      790.14     93.21 o 
 -27   1  11      329.35      267.47     43.94 o 
 -25   1  11        9.10       -8.37     24.01 o 
 -23   1  11       10.25      -15.75     18.74 o 
 -21   1  11       72.94       46.03     19.80 o 
 -19   1  11     1825.49     1703.70     44.56 o 
 -17   1  11       44.15       54.16     17.94 o 
 -15   1  11     6644.98     6374.18     73.12 o 
 -13   1  11      503.49      436.31     22.10 o 
 -11   1  11      247.60      262.68     19.00 o 
  -9   1  11     1790.24     1546.38     39.84 o 
  -7   1  11     1813.00     1955.20     56.86 o 
  -5   1  11     1419.02     1356.54     40.47 o 
  -3   1  11     5409.56     5173.38     74.75 o 
  -1   1  11      214.47      250.91     25.71 o 
   1   1  11      795.24      821.82     35.39 o 
   3   1  11       40.93       47.16     20.29 o 
   5   1  11      910.16      959.73     40.19 o 
   7   1  11     3175.79     2998.77     70.23 o 
   9   1  11      121.80      194.82     36.94 o 
  11   1  11      783.21      871.68     60.16 o 
  13   1  11      289.24      402.50     58.02 o 
  15   1  11       83.69       96.27     43.95 o 
 -30   2  11      175.97      254.02     64.88 o 
 -28   2  11        3.50      -31.07     31.07 o 
 -26   2  11       95.22       86.86     34.07 o 
 -24   2  11     2363.36     2095.81    100.43 o 
 -22   2  11      834.80      864.93     50.39 o 
 -20   2  11     4366.58     4352.30     70.67 o 
 -18   2  11     1550.34     1555.89     43.14 o 
 -16   2  11     1623.31     1693.26     39.25 o 
 -14   2  11     2606.34     2622.99     44.65 o 
 -12   2  11     2981.99     2932.87     49.57 o 
 -10   2  11     6468.69     6771.16     85.86 o 
  -8   2  11       38.59       46.99     16.59 o 
  -6   2  11    12701.97    12790.75    118.53 o 
  -4   2  11     4413.38     4266.83     66.34 o 
  -2   2  11      157.92      141.06     17.07 o 
   0   2  11     1563.12     1627.92     39.53 o 
   2   2  11     5008.19     4871.44     73.94 o 
   4   2  11       88.40       88.02     24.06 o 
   6   2  11     2977.46     2696.63     89.79 o 
   8   2  11      221.74      267.39     46.25 o 
  10   2  11      538.80      511.09     57.87 o 
  12   2  11      134.88      190.80     58.75 o 
  14   2  11      381.60      472.39     63.81 o 
  16   2  11        8.91      154.10     49.45 o 
 -31   3  11      939.44      953.34     76.40 o 
 -29   3  11      472.63      516.22     86.24 o 
 -27   3  11      174.59      231.96     44.25 o 
 -25   3  11      534.73      544.99     45.87 o 
 -23   3  11     1675.42     1582.46     55.16 o 
 -21   3  11     1035.64      995.92     61.47 o 
 -19   3  11     1303.11     1357.37     47.67 o 
 -17   3  11       45.36       59.37     16.97 o 
 -15   3  11       24.39       -4.24     16.44 o 
 -13   3  11      658.04      747.99     27.37 o 
 -11   3  11      123.16      144.99     25.84 o 
  -9   3  11        0.83       -4.51     11.99 o 
  -7   3  11     3969.67     4029.71     67.50 o 
  -5   3  11     1670.70     1631.68     42.65 o 
  -3   3  11     1473.28     1355.50     50.23 o 
  -1   3  11     1456.37     1431.25     55.72 o 
   1   3  11      809.69      795.47     95.75 o 
   3   3  11     2292.67     2327.16     67.14 o 
   5   3  11      986.11      872.68     49.87 o 
   7   3  11      390.45      507.05     55.70 o 
   9   3  11        8.23       10.17     32.97 o 
  11   3  11     1020.71      960.17    107.95 o 
  13   3  11       88.22      145.04     46.57 o 
  15   3  11       26.20       68.64     41.57 o 
 -30   4  11        0.11       75.40     56.89 o 
 -28   4  11     2418.50     2485.98     97.78 o 
 -26   4  11      281.12      298.13     39.88 o 
 -24   4  11     2518.03     2462.01     67.71 o 
 -22   4  11      277.30      354.03     31.56 o 
 -20   4  11     1472.63     1510.72     51.77 o 
 -18   4  11     1398.44     1435.75     44.58 o 
 -16   4  11       81.78       53.51     17.77 o 
 -14   4  11     5399.58     5216.82     74.35 o 
 -12   4  11     1066.72     1157.71     38.06 o 
 -10   4  11     2262.55     2297.32     79.15 o 
  -8   4  11     1398.86     1390.35     42.94 o 
  -6   4  11      605.51      615.08     40.48 o 
  -4   4  11     2527.14     2534.74     94.08 o 
  -2   4  11        1.25      -15.97     23.92 o 
   0   4  11     5577.40     5217.82    135.19 o 
   2   4  11     2357.49     2215.23     75.89 o 
   4   4  11     3218.90     3216.47     80.57 o 
   6   4  11      199.65      180.86     41.04 o 
   8   4  11        0.36       78.60     42.34 o 
  10   4  11      513.22      526.96     94.95 o 
  12   4  11       63.75      102.24     60.05 o 
  14   4  11      834.82      800.26     76.00 o 
 -29   5  11      225.29      214.78     48.59 o 
 -27   5  11        3.28       20.71     28.54 o 
 -25   5  11      256.17      198.44     31.94 o 
 -23   5  11       29.83       34.69     22.41 o 
 -21   5  11      447.09      532.40     39.65 o 
 -19   5  11      961.17      909.89     47.88 o 
 -17   5  11     2021.52     1917.72     64.61 o 
 -15   5  11      833.01      911.34     52.37 o 
 -13   5  11     1081.32     1057.43     52.58 o 
 -11   5  11        1.66       -1.79     17.65 o 
  -9   5  11       12.17       30.88     20.45 o 
  -7   5  11     4070.41     3867.40     83.22 o 
  -5   5  11       34.48      -12.25     31.86 o 
  -3   5  11        8.97       11.89     22.26 o 
  -1   5  11      101.80      172.97     31.51 o 
   1   5  11       54.10       68.21     28.72 o 
   3   5  11      281.54      319.25     34.13 o 
   5   5  11       13.24       71.27     32.34 o 
   7   5  11       74.80      198.40     39.80 o 
   9   5  11      909.49      895.70     71.49 o 
  11   5  11     1036.24      996.80    132.42 o 
  13   5  11      115.47      228.50     53.35 o 
 -26   6  11       30.47       64.04     30.09 o 
 -24   6  11      230.33      272.96     36.27 o 
 -22   6  11      567.61      625.81     50.40 o 
 -20   6  11     1055.64     1092.74     71.17 o 
 -18   6  11     1865.16     1795.95     66.73 o 
 -16   6  11      326.85      350.58     39.41 o 
 -14   6  11      522.91      534.75     44.36 o 
 -12   6  11     5405.02     5036.43    128.31 o 
 -10   6  11     1404.24     1364.12     58.17 o 
  -8   6  11        2.77        4.02     21.17 o 
  -6   6  11     2445.67     2317.04     81.19 o 
  -4   6  11       32.29       32.03     30.82 o 
  -2   6  11      322.54      281.15     82.23 o 
   0   6  11     1946.60     1820.17    115.06 o 
   2   6  11       37.50       75.17     29.16 o 
   4   6  11      275.96      302.41     55.46 o 
   6   6  11     1866.60     1991.91    141.12 o 
   8   6  11       38.24       88.28     40.91 o 
  10   6  11      421.08      521.02    115.30 o 
 -25   7  11      284.97      254.40    145.38 o 
 -23   7  11     2952.53     3079.22     90.74 o 
 -21   7  11      269.17      348.04     40.82 o 
 -19   7  11      154.66      141.49     39.11 o 
 -17   7  11        3.55       29.90     18.33 o 
 -15   7  11      748.44      789.22     53.00 o 
 -13   7  11      405.67      401.45     66.09 o 
 -11   7  11      131.68      125.16     27.95 o 
  -9   7  11      536.14      477.46     43.17 o 
  -7   7  11     2088.72     1882.83     66.18 o 
  -5   7  11       64.54        6.56     54.87 o 
  -3   7  11       68.27      138.13     41.62 o 
  -1   7  11      674.30      637.71     64.23 o 
   1   7  11     1581.55     1566.19     89.54 o 
   3   7  11     1517.29     1563.83     92.67 o 
   5   7  11        0.17       71.73     34.24 o 
   7   7  11      894.26      894.54    131.39 o 
   9   7  11     1160.16     1411.65    128.77 o 
 -22   8  11      152.28      109.09     48.98 o 
 -20   8  11      326.56      289.14     57.81 o 
 -18   8  11       36.13       91.58     42.13 o 
 -16   8  11       92.30      144.87     42.97 o 
 -14   8  11      120.97      108.46     49.53 o 
 -12   8  11      236.17      210.93     34.09 o 
 -10   8  11      684.37      655.19     49.16 o 
  -8   8  11     1062.35      947.09     85.12 o 
  -6   8  11       33.17       37.66     25.83 o 
  -4   8  11     1178.57     1081.38     73.07 o 
  -2   8  11     1209.66     1178.89     90.34 o 
   0   8  11      166.77      136.80     44.31 o 
   2   8  11      290.42      344.41     95.78 o 
   4   8  11        2.10       85.74     71.51 o 
   6   8  11      151.46      286.97     80.37 o 
 -17   9  11        3.66       43.33     59.29 o 
 -15   9  11      309.15      327.53     58.07 o 
 -13   9  11        0.18      -12.86     27.83 o 
 -11   9  11      530.91      535.81     48.56 o 
  -9   9  11        3.14       24.89     29.93 o 
  -7   9  11       82.62      105.09     33.79 o 
  -5   9  11      278.18      241.30     58.54 o 
  -3   9  11       54.95      129.82    139.87 o 
  -1   9  11      322.95      202.75     75.17 o 
   1   9  11      588.44      472.72    100.72 o 
   3   9  11        2.15      130.36     65.56 o 
 -10  10  11      151.48      119.33     49.71 o 
  -8  10  11        1.12       58.57     33.83 o 
  -6  10  11      234.23      212.25     45.69 o 
 -32   0  12     1345.85     1249.78    141.66 o 
 -30   0  12      705.82      635.54     73.15 o 
 -28   0  12        0.19      -19.63     41.00 o 
 -26   0  12      156.05      119.56     42.87 o 
 -24   0  12      527.30      420.69     55.47 o 
 -22   0  12     4703.11     4595.88    125.66 o 
 -20   0  12     2833.94     2763.48     77.73 o 
 -18   0  12     2925.89     2902.56     78.48 o 
 -16   0  12    14805.45    14843.66    171.55 o 
 -14   0  12      392.14      366.18     30.98 o 
 -12   0  12    21844.40    21161.58    247.56 o 
 -10   0  12      853.75      915.84     47.32 o 
  -8   0  12    16449.89    16582.03    247.57 o 
  -6   0  12     4086.34     4118.61     86.08 o 
  -4   0  12     1452.25     1407.33     56.89 o 
  -2   0  12    14222.30    14130.29    208.13 o 
   0   0  12      396.72      297.58     37.72 o 
   2   0  12    14454.89    13978.67    200.94 o 
   4   0  12     5498.00     4776.30    109.25 o 
   6   0  12     3929.77     4132.58    104.80 o 
   8   0  12        7.10       18.43     30.25 o 
  10   0  12       31.23       57.15     45.11 o 
  12   0  12     1126.72     1157.54    101.94 o 
  14   0  12      816.89      855.99     99.38 o 
 -31   1  12      319.53      289.27     48.42 o 
 -29   1  12      352.28      397.53     51.42 o 
 -27   1  12      270.58      292.63     44.98 o 
 -25   1  12      289.29      290.13     36.96 o 
 -23   1  12       63.59      108.50     24.07 o 
 -21   1  12      674.47      797.33     43.72 o 
 -19   1  12     1667.26     1668.96     40.63 o 
 -17   1  12      262.38      265.42     23.13 o 
 -15   1  12      166.75      186.25     18.27 o 
 -13   1  12      202.97      245.74     20.02 o 
 -11   1  12     3080.03     3130.48     62.15 o 
  -9   1  12     4662.22     4517.52     70.05 o 
  -7   1  12     2092.58     2032.46     47.82 o 
  -5   1  12      520.95      629.92     30.76 o 
  -3   1  12      280.56      304.83     25.60 o 
  -1   1  12      825.04      704.16     34.53 o 
   1   1  12      290.60      297.96     26.46 o 
   3   1  12      226.79      308.20     27.02 o 
   5   1  12     1035.49     1157.95     49.26 o 
   7   1  12      632.44      657.26     43.16 o 
   9   1  12      124.69      153.17     45.13 o 
  11   1  12      120.48      163.20     45.27 o 
  13   1  12       49.16       16.85     41.03 o 
  15   1  12      404.17      527.46     66.86 o 
 -30   2  12        4.92       14.15     36.74 o 
 -28   2  12        0.87      -29.70     29.70 o 
 -26   2  12     2646.65     2627.24     91.32 o 
 -24   2  12      296.21      344.39     37.79 o 
 -22   2  12     2340.48     2342.10     79.00 o 
 -20   2  12     1452.69     1462.87     43.36 o 
 -18   2  12      454.09      566.44     30.38 o 
 -16   2  12     3300.46     3195.64     52.50 o 
 -14   2  12     1283.32     1164.60     35.48 o 
 -12   2  12     4916.47     4947.36     67.32 o 
 -10   2  12       20.19       37.98     14.25 o 
  -8   2  12     2682.03     2691.28     49.79 o 
  -6   2  12     6168.76     6368.20     86.87 o 
  -4   2  12     1456.14     1375.34     41.59 o 
  -2   2  12     6192.43     6226.08     99.63 o 
   0   2  12      739.55      768.52     38.38 o 
   2   2  12     8043.12     7610.92    109.51 o 
   4   2  12     1168.78     1186.81     48.83 o 
   6   2  12      672.57      653.26     64.13 o 
   8   2  12      617.67      612.21     61.77 o 
  10   2  12      524.45      540.33     62.57 o 
  12   2  12      271.32      361.31    105.15 o 
  14   2  12      117.84      221.63     63.08 o 
 -31   3  12      198.56      176.95     47.38 o 
 -29   3  12       18.30        3.62     35.90 o 
 -27   3  12     1006.88     1149.35     80.98 o 
 -25   3  12      915.27      955.86     67.17 o 
 -23   3  12     1901.36     1908.51     74.91 o 
 -21   3  12      171.60      131.64     26.46 o 
 -19   3  12     1952.94     1927.00     51.27 o 
 -17   3  12      495.30      503.36     30.56 o 
 -15   3  12     2770.37     2931.30     61.25 o 
 -13   3  12      137.85      165.53     22.26 o 
 -11   3  12      313.79      380.10     28.87 o 
  -9   3  12       85.39       61.72     17.71 o 
  -7   3  12     6060.25     6065.22     88.63 o 
  -5   3  12      549.55      615.74     50.45 o 
  -3   3  12       13.51        6.34     21.59 o 
  -1   3  12      247.03      238.11     31.20 o 
   1   3  12       76.46       72.45     22.35 o 
   3   3  12      397.23      412.40     39.14 o 
   5   3  12      419.84      449.80     39.86 o 
   7   3  12      301.57      406.65     51.15 o 
   9   3  12      813.07      839.86     78.96 o 
  11   3  12        1.95       73.19     43.82 o 
  13   3  12      301.76      278.48     52.08 o 
 -30   4  12      264.77      101.76     45.49 o 
 -28   4  12       15.19        8.94     36.73 o 
 -26   4  12       23.78       35.50     42.77 o 
 -24   4  12       21.50       57.39     24.32 o 
 -22   4  12      164.77      111.20     27.48 o 
 -20   4  12     2040.06     1966.61     52.91 o 
 -18   4  12       85.58      118.89     21.89 o 
 -16   4  12      116.87      104.43     19.79 o 
 -14   4  12      302.15      295.96     28.82 o 
 -12   4  12       83.24      123.20     23.58 o 
 -10   4  12        1.11       24.73     20.54 o 
  -8   4  12     1869.94     1908.99     52.85 o 
  -6   4  12       96.63       81.95     29.30 o 
  -4   4  12      680.78      685.75     42.36 o 
  -2   4  12      178.51      172.94     32.55 o 
   0   4  12     1798.09     1604.62     67.28 o 
   2   4  12      292.98      263.65     33.99 o 
   4   4  12       10.46       14.41     25.33 o 
   6   4  12      390.33      404.08     51.59 o 
   8   4  12        8.61       71.09     41.24 o 
  10   4  12        1.85       22.29     35.67 o 
  12   4  12        0.83      115.44     41.18 o 
 -29   5  12      903.87      752.19     83.21 o 
 -27   5  12      203.43      313.48     64.44 o 
 -25   5  12        1.84       36.44     25.10 o 
 -23   5  12     1402.12     1470.92     57.72 o 
 -21   5  12       64.40       97.90     33.48 o 
 -19   5  12     1459.43     1439.72     63.02 o 
 -17   5  12      223.80      211.32     32.74 o 
 -15   5  12      796.03      742.91     57.73 o 
 -13   5  12       13.72       52.22     27.14 o 
 -11   5  12       99.74       87.92     24.09 o 
  -9   5  12        9.98       20.27     23.99 o 
  -7   5  12       36.54       68.82     27.61 o 
  -5   5  12       41.50       34.44     28.96 o 
  -3   5  12      722.39      586.61     61.05 o 
  -1   5  12     1400.52     1222.76     61.21 o 
   1   5  12      709.91      729.64     48.46 o 
   3   5  12       58.83       64.82     31.18 o 
   5   5  12      270.04      158.28     38.24 o 
   7   5  12      757.22      906.95     86.34 o 
   9   5  12       31.46       55.07     25.78 o 
  11   5  12      525.82      530.21     60.85 o 
 -26   6  12     1329.98     1396.15    118.56 o 
 -24   6  12       43.83      106.77     33.74 o 
 -22   6  12      272.12      263.16     43.98 o 
 -20   6  12      121.38      217.34     39.13 o 
 -18   6  12        2.16       26.61     24.84 o 
 -16   6  12        2.52       22.56     26.51 o 
 -14   6  12       96.09       59.68     38.13 o 
 -12   6  12     2245.41     2141.87     69.53 o 
 -10   6  12        1.81       17.48     20.83 o 
  -8   6  12      679.97      597.06     45.00 o 
  -6   6  12       16.09      -18.00     24.92 o 
  -4   6  12     1501.27     1383.19     87.20 o 
  -2   6  12     2147.03     2052.92     97.48 o 
   0   6  12      122.68       97.70     37.72 o 
   2   6  12     1360.42     1369.92     83.94 o 
   4   6  12      390.34      393.29     48.98 o 
   6   6  12      694.29      738.67     63.54 o 
   8   6  12      291.69      453.73     58.15 o 
  10   6  12       45.86      160.25     47.58 o 
 -25   7  12      499.02      617.88    138.10 o 
 -23   7  12      508.24      569.58     59.18 o 
 -21   7  12      252.58      317.38     48.86 o 
 -19   7  12      437.43      613.43     77.43 o 
 -17   7  12        0.60      -17.54     22.26 o 
 -15   7  12       59.67       77.02     41.83 o 
 -13   7  12      705.64      605.59     47.77 o 
 -11   7  12       17.98       16.29     23.43 o 
  -9   7  12      456.88      430.03     52.00 o 
  -7   7  12      142.65      167.06     32.16 o 
  -5   7  12       99.61      107.34     38.39 o 
  -3   7  12      377.54      368.87     61.25 o 
  -1   7  12        3.53       73.69     33.88 o 
   1   7  12       15.30       64.50     34.32 o 
   3   7  12      172.57      210.74     45.02 o 
   5   7  12       27.34      118.20     35.72 o 
 -22   8  12       70.44       92.04     47.34 o 
 -20   8  12      398.97      317.92     62.42 o 
 -18   8  12      124.72      154.12     75.78 o 
 -16   8  12     1106.41     1093.55     65.77 o 
 -14   8  12       13.41       65.45     33.02 o 
 -12   8  12     2354.59     2264.01     77.26 o 
 -10   8  12        7.71       -1.30     28.22 o 
  -8   8  12      704.95      679.19     52.99 o 
  -6   8  12        7.36       15.93     25.91 o 
  -4   8  12      265.32      279.62     53.60 o 
  -2   8  12      828.66      905.50     82.51 o 
   0   8  12      193.48      208.95     52.80 o 
   2   8  12     3656.89     3428.83    208.24 o 
   4   8  12       38.66      101.02     52.06 o 
 -17   9  12      105.42       62.24     31.54 o 
 -15   9  12      603.36      613.57     61.23 o 
 -13   9  12       43.96       39.95     32.82 o 
 -11   9  12      100.63      115.39     33.68 o 
  -9   9  12      190.70      184.19     35.62 o 
  -7   9  12        1.77       -0.98     39.06 o 
  -5   9  12      332.41      431.69    100.69 o 
  -1   9  12       81.30       78.02     62.80 o 
 -31   1  13     1203.87     1370.60     79.10 o 
 -29   1  13        6.18       12.40     33.80 o 
 -27   1  13     1734.81     1611.94     78.38 o 
 -25   1  13      482.49      485.54     41.28 o 
 -23   1  13      115.16      165.76     29.53 o 
 -21   1  13     5559.71     5390.89     88.47 o 
 -19   1  13        6.49      -12.78     13.55 o 
 -17   1  13    12692.42    12144.86    116.06 o 
 -15   1  13      370.02      440.04     25.07 o 
 -13   1  13     3157.71     3232.24     57.91 o 
 -11   1  13     3766.94     3676.21     60.81 o 
  -9   1  13      489.12      498.11     28.24 o 
  -7   1  13     2429.18     2279.54     48.01 o 
  -5   1  13      431.04      538.98     32.89 o 
  -3   1  13     1682.02     1586.02     42.68 o 
  -1   1  13      492.85      507.99     29.38 o 
   1   1  13       82.00       56.21     19.46 o 
   3   1  13     1509.30     1440.40     46.25 o 
   5   1  13      103.72      117.68     23.87 o 
   7   1  13       80.98      146.57     41.08 o 
   9   1  13      118.50      158.17     60.76 o 
  11   1  13       62.50      133.06     67.99 o 
  13   1  13       21.59       69.44     41.80 o 
 -30   2  13      695.42      814.77     70.06 o 
 -28   2  13       20.72       12.50     31.39 o 
 -26   2  13      332.12      365.20     47.36 o 
 -24   2  13       35.00       76.64     38.68 o 
 -22   2  13      523.23      484.38     37.69 o 
 -20   2  13        0.15      -15.27     15.27 o 
 -18   2  13     1679.04     1526.99     39.33 o 
 -16   2  13     3480.44     3203.93     57.77 o 
 -14   2  13     6609.15     6707.25     84.81 o 
 -12   2  13     3557.51     3559.93     71.51 o 
 -10   2  13      743.25      769.70     35.15 o 
  -8   2  13        0.62       11.11     16.79 o 
  -6   2  13     1271.74     1260.72     42.05 o 
  -4   2  13      833.25      815.64     35.78 o 
  -2   2  13     1919.25     1852.91     51.09 o 
   0   2  13     5544.69     5387.71    101.17 o 
   2   2  13      730.66      676.67     42.05 o 
   4   2  13     1578.09     1627.62     54.88 o 
   6   2  13      338.59      239.39     44.63 o 
   8   2  13       26.49       93.85     37.73 o 
  10   2  13        8.87       23.54     37.57 o 
  12   2  13      216.94      270.01     52.49 o 
 -31   3  13      216.20      192.69     44.59 o 
 -29   3  13       56.34       16.85     23.22 o 
 -27   3  13      128.41      109.94     46.71 o 
 -25   3  13     1584.57     1484.10     62.54 o 
 -23   3  13       92.37      121.85     32.43 o 
 -21   3  13       81.27       54.82     23.29 o 
 -19   3  13        0.23       46.68     19.24 o 
 -17   3  13     1889.04     1773.39     77.95 o 
 -15   3  13       48.29       24.14     18.56 o 
 -13   3  13     3892.58     3915.23     65.82 o 
 -11   3  13       15.06       20.93     16.43 o 
  -9   3  13       73.96       95.67     21.26 o 
  -7   3  13     1215.40     1249.30     39.85 o 
  -5   3  13       58.71       28.27     18.81 o 
  -3   3  13     7051.66     6641.86    111.88 o 
  -1   3  13      253.35      290.63     33.19 o 
   1   3  13     2197.91     2008.31     58.77 o 
   3   3  13       57.02       98.28     26.33 o 
   5   3  13       91.64      150.33     37.60 o 
   7   3  13      275.04      315.64     49.63 o 
   9   3  13      127.77      209.63     46.72 o 
  11   3  13        2.66       39.40     39.03 o 
 -30   4  13       33.53      -22.36     32.29 o 
 -28   4  13      564.94      592.76     59.96 o 
 -26   4  13     1999.25     2221.95     75.65 o 
 -24   4  13      825.40      971.65     51.82 o 
 -22   4  13      252.00      238.01     29.30 o 
 -20   4  13      929.06      985.23     48.06 o 
 -18   4  13      691.16      842.74     38.78 o 
 -16   4  13      286.39      269.17     32.28 o 
 -14   4  13     1463.23     1345.14     59.75 o 
 -12   4  13      413.35      373.94     35.95 o 
 -10   4  13     3560.53     3540.57    122.34 o 
  -8   4  13     1738.27     1654.08     56.93 o 
  -6   4  13     3736.10     3770.79     72.97 o 
  -4   4  13     3933.71     3908.79    205.92 o 
  -2   4  13      872.00     1056.65     64.88 o 
   0   4  13     1969.68     1942.76     74.15 o 
   2   4  13      499.44      524.57     44.94 o 
   4   4  13       80.95       94.05     60.48 o 
   6   4  13       13.81       12.07     45.77 o 
   8   4  13     1744.38     1775.01     91.42 o 
  10   4  13     1361.64     1390.18    116.44 o 
 -27   5  13        3.51       83.45     36.92 o 
 -25   5  13      826.04      904.36     54.16 o 
 -23   5  13       14.22       16.68     34.21 o 
 -21   5  13       26.43       36.38     26.11 o 
 -19   5  13       42.84       67.33     29.01 o 
 -17   5  13     1039.68     1007.87     89.06 o 
 -15   5  13      970.95      953.95     63.62 o 
 -13   5  13      143.88      158.96     28.27 o 
 -11   5  13      223.19      212.49     36.86 o 
  -9   5  13     1867.17     1824.52     80.85 o 
  -7   5  13       91.55      116.06     52.01 o 
  -5   5  13     2498.95     2326.82    101.05 o 
  -3   5  13      375.76      384.53     81.09 o 
  -1   5  13      289.50      308.94     41.93 o 
   1   5  13      204.48      274.68     35.36 o 
   3   5  13      207.69      158.24     58.17 o 
   5   5  13      388.02      391.27     63.19 o 
   7   5  13      136.07      138.16     39.72 o 
   9   5  13       21.33      111.98     37.59 o 
 -26   6  13     1043.43     1202.83    195.08 o 
 -24   6  13      395.28      421.89     64.96 o 
 -22   6  13        8.60      -15.27     30.29 o 
 -20   6  13        0.32      -12.76     25.35 o 
 -18   6  13      837.06      806.91     56.27 o 
 -16   6  13        1.00       -1.48     22.20 o 
 -14   6  13      243.99      285.95     39.68 o 
 -12   6  13      377.31      373.65     41.84 o 
 -10   6  13     2043.35     1816.06     66.63 o 
  -8   6  13      384.52      337.30     46.00 o 
  -6   6  13     1188.90     1025.21     83.84 o 
  -4   6  13      189.21      273.19     52.22 o 
  -2   6  13        2.13       11.65     30.90 o 
   0   6  13     1884.79     1905.12     78.26 o 
   2   6  13       40.89      141.63     40.87 o 
   4   6  13      612.39      574.12     68.37 o 
   6   6  13      213.58      321.05     58.84 o 
   8   6  13     1462.87     1540.19     83.30 o 
 -25   7  13      445.95      621.31    107.57 o 
 -23   7  13       32.77       27.73     36.12 o 
 -21   7  13     1496.24     1639.37    152.96 o 
 -19   7  13       65.55       67.66     31.06 o 
 -17   7  13     1495.00     1633.22     71.19 o 
 -15   7  13      211.64      151.94     46.53 o 
 -13   7  13      325.75      375.78     42.24 o 
 -11   7  13      202.40      123.71     36.99 o 
  -9   7  13        6.60      -18.96     23.60 o 
  -7   7  13       82.34      102.09     31.63 o 
  -5   7  13       35.19       47.72     35.41 o 
  -3   7  13      152.40      169.87     80.65 o 
  -1   7  13        4.95        7.60     97.05 o 
   1   7  13      516.54      702.32     71.72 o 
   3   7  13     1341.83     1655.75     98.00 o 
   5   7  13      365.28      561.87     64.61 o 
 -20   8  13       39.93       48.78     46.87 o 
 -18   8  13      414.13      425.60     56.46 o 
 -16   8  13       12.41       17.89     25.50 o 
 -14   8  13        1.24       -7.96     26.68 o 
 -12   8  13        0.81       31.29     26.01 o 
 -10   8  13        4.52       -3.38     24.66 o 
  -8   8  13      505.88      626.98     52.99 o 
  -6   8  13      378.07      371.57     50.04 o 
  -4   8  13      347.92      412.14     71.75 o 
  -2   8  13      656.71      562.56     92.35 o 
   0   8  13      301.29      248.35     51.22 o 
 -17   9  13     1974.81     1799.00    144.67 o 
 -15   9  13      160.44      204.78     45.95 o 
 -13   9  13       64.37       20.16     32.25 o 
 -11   9  13       96.56      115.79     39.80 o 
  -9   9  13       31.74       -0.24     28.85 o 
  -7   9  13        0.38       33.17     46.61 o 
  -5   9  13        1.29      128.06     47.56 o 
  -3   9  13      396.05      387.38     83.77 o 
 -32   0  14       29.82      218.94     64.25 o 
 -30   0  14     2063.90     2035.34    151.61 o 
 -28   0  14     1556.46     1609.14     93.86 o 
 -26   0  14     1087.34     1287.31     87.36 o 
 -24   0  14       31.90       21.00     55.49 o 
 -22   0  14      671.70      616.54     50.36 o 
 -20   0  14      197.40      156.73     49.52 o 
 -18   0  14     3986.36     3646.69     79.41 o 
 -16   0  14     2188.48     2105.00     69.17 o 
 -14   0  14    31833.72    31104.81    346.96 o 
 -12   0  14      355.84      396.33     39.62 o 
 -10   0  14      983.79     1033.12     61.78 o 
  -8   0  14        6.03       21.08     24.98 o 
  -6   0  14      469.38      425.76     40.85 o 
  -4   0  14      517.19      626.55     54.47 o 
  -2   0  14     2118.30     1818.15     82.51 o 
   0   0  14     1589.34     1592.92     54.15 o 
   2   0  14       75.05       17.51     26.89 o 
   4   0  14      423.22      371.42     46.73 o 
   6   0  14     1664.32     1751.46     76.10 o 
   8   0  14       13.23       12.26     42.64 o 
  10   0  14        3.61       52.78     71.80 o 
  12   0  14     2034.99     2357.81    193.41 o 
 -31   1  14      142.75      128.46     41.43 o 
 -29   1  14       71.26      183.92     43.18 o 
 -27   1  14     1204.92     1160.26    105.26 o 
 -25   1  14      607.69      637.83     55.26 o 
 -23   1  14       24.57       14.19     24.56 o 
 -21   1  14      311.13      298.91     24.88 o 
 -19   1  14     2723.39     2655.87     57.93 o 
 -17   1  14      350.06      417.54     25.31 o 
 -15   1  14      809.45      819.05     34.29 o 
 -13   1  14      441.68      519.97     35.08 o 
 -11   1  14     1637.46     1509.64     46.98 o 
  -9   1  14     5113.87     4988.42     73.55 o 
  -7   1  14     3220.80     3244.55     59.59 o 
  -5   1  14       27.69       40.42     18.19 o 
  -3   1  14        6.82       -3.43     16.00 o 
  -1   1  14      440.83      409.60     34.81 o 
   1   1  14     3667.13     3154.52     75.24 o 
   3   1  14      191.29      290.73     28.95 o 
   5   1  14        3.59       54.23     23.83 o 
   7   1  14       32.38       90.11     38.83 o 
   9   1  14       14.02       64.98     41.24 o 
  11   1  14      337.95      398.23     58.20 o 
 -30   2  14        5.50       13.30     34.29 o 
 -28   2  14      896.28     1011.41     72.53 o 
 -26   2  14       17.97      -17.13     27.24 o 
 -24   2  14      151.74      159.46     33.89 o 
 -22   2  14     1322.46     1190.79     51.01 o 
 -20   2  14      804.65      879.43     41.05 o 
 -18   2  14        7.60       11.27     14.07 o 
 -16   2  14      984.63     1028.40     37.54 o 
 -14   2  14     1644.04     1608.20     47.74 o 
 -12   2  14        0.04       -8.88     10.63 o 
 -10   2  14     3162.03     3139.45     58.92 o 
  -8   2  14      212.74      273.98     24.80 o 
  -6   2  14       68.70       36.20     16.98 o 
  -4   2  14      919.11      917.29     44.37 o 
  -2   2  14      892.05      870.97     50.45 o 
   0   2  14       76.92      100.46     23.99 o 
   2   2  14       41.69       44.11     23.13 o 
   4   2  14      970.58      845.87     86.94 o 
   6   2  14       59.19      100.80     36.67 o 
   8   2  14      525.82      574.04     66.51 o 
  10   2  14      654.36      741.05     72.48 o 
 -31   3  14      969.82      826.00    108.46 o 
 -29   3  14      626.19      591.33     88.80 o 
 -27   3  14        0.44       41.64     34.28 o 
 -25   3  14     2533.92     2522.87    130.05 o 
 -23   3  14     1050.47     1129.95     59.01 o 
 -21   3  14     2991.62     3005.25     71.72 o 
 -19   3  14     4631.81     4659.80     82.70 o 
 -17   3  14      917.79      872.18     40.93 o 
 -15   3  14      218.28      228.21     26.50 o 
 -13   3  14      732.90      755.44     40.07 o 
 -11   3  14      117.65      115.68     20.37 o 
  -9   3  14      221.10      230.53     25.42 o 
  -7   3  14      224.66      236.71     29.51 o 
  -5   3  14    12212.98    11795.09    140.93 o 
  -3   3  14      480.33      553.10     64.10 o 
  -1   3  14      602.69      589.22     44.23 o 
   1   3  14      170.95      160.64     30.94 o 
   3   3  14      470.99      414.94     42.00 o 
   5   3  14      141.37       55.77     33.83 o 
   7   3  14       68.27       84.43     37.23 o 
   9   3  14     1300.71     1398.08    126.93 o 
  11   3  14      143.22      227.93     66.12 o 
 -30   4  14        5.66       26.08     36.67 o 
 -28   4  14        0.07        0.25     31.00 o 
 -26   4  14      299.12      296.74     39.46 o 
 -24   4  14        3.41       17.75     17.98 o 
 -22   4  14       13.12       11.97     23.51 o 
 -20   4  14       96.75      102.00     34.17 o 
 -18   4  14      346.70      333.72     36.05 o 
 -16   4  14      701.02      568.98     44.40 o 
 -14   4  14      345.62      321.58     35.61 o 
 -12   4  14        1.13        5.39     21.27 o 
 -10   4  14      188.19      184.54     29.74 o 
  -8   4  14      307.61      287.60     34.47 o 
  -6   4  14     6626.15     6541.75    101.10 o 
  -4   4  14      141.00      133.59     24.90 o 
  -2   4  14       24.97       20.27     36.48 o 
   0   4  14        5.57       39.21     25.58 o 
   2   4  14      119.08      102.92     28.12 o 
   4   4  14       35.50       96.44     34.94 o 
   6   4  14        2.10       31.10     32.95 o 
   8   4  14      372.66      377.96     54.78 o 
  10   4  14      280.62      315.39     67.88 o 
 -27   5  14      399.96      559.96     71.84 o 
 -25   5  14     1923.58     1853.57     75.05 o 
 -23   5  14      923.50      907.17     85.20 o 
 -21   5  14      893.42     1009.85     62.86 o 
 -19   5  14       34.48       26.03     26.22 o 
 -17   5  14        0.32        2.01     24.82 o 
 -15   5  14      587.30      657.02     49.93 o 
 -13   5  14      580.20      618.00     45.69 o 
 -11   5  14      564.38      565.86     77.98 o 
  -9   5  14     1197.52     1216.15     64.04 o 
  -7   5  14      393.89      372.72     43.51 o 
  -5   5  14     1968.51     1826.77    215.01 o 
  -3   5  14      157.57      116.21     40.28 o 
  -1   5  14     1383.74     1339.74     66.60 o 
   1   5  14      376.97      500.99     49.59 o 
   3   5  14      302.72      364.16     90.02 o 
   5   5  14     1646.95     1754.39     86.38 o 
   7   5  14        0.04       88.38     35.14 o 
 -26   6  14        6.84        1.98     64.07 o 
 -24   6  14       82.72      105.49     42.30 o 
 -22   6  14        2.03       21.26     28.90 o 
 -20   6  14      212.81      227.14     38.48 o 
 -18   6  14      132.41      147.71     32.74 o 
 -16   6  14       92.42       58.69     26.54 o 
 -14   6  14       30.84       17.46     24.41 o 
 -12   6  14      133.02       85.82     32.95 o 
 -10   6  14      309.46      350.25     78.01 o 
  -8   6  14     1192.59     1072.08     70.41 o 
  -6   6  14        1.80        1.41     26.16 o 
  -4   6  14      145.79      146.73     39.80 o 
  -2   6  14      256.14      167.94     45.77 o 
   0   6  14      849.19      897.84     82.64 o 
   2   6  14        0.77       60.76     36.11 o 
   4   6  14      348.52      356.80     58.64 o 
   6   6  14      460.39      548.63     88.32 o 
 -23   7  14      461.91      540.15     78.41 o 
 -21   7  14      155.80      185.41     46.98 o 
 -19   7  14      177.44      182.85     34.89 o 
 -17   7  14       41.52       20.29     28.04 o 
 -15   7  14       46.05       53.01     25.02 o 
 -13   7  14      406.91      330.93     40.61 o 
 -11   7  14      167.39      139.92     37.95 o 
  -9   7  14       11.88        4.31     28.70 o 
  -7   7  14      275.42      287.82     45.74 o 
  -5   7  14      119.38       63.35     49.01 o 
  -3   7  14      104.63       51.55     36.34 o 
  -1   7  14        0.16       57.45     39.64 o 
   1   7  14     1209.27     1187.60     97.06 o 
   3   7  14       51.82       91.57     55.12 o 
 -20   8  14       58.26        6.09     46.44 o 
 -18   8  14      457.20      390.86     56.68 o 
 -16   8  14        0.16      -32.00     32.00 o 
 -14   8  14     1548.44     1594.65    119.03 o 
 -12   8  14        6.11       66.89     30.01 o 
 -10   8  14      562.25      566.93     61.25 o 
  -8   8  14       19.27      -12.18     31.01 o 
  -6   8  14       17.95       -1.18     36.58 o 
  -4   8  14      354.14      284.40     55.20 o 
  -2   8  14       40.10      118.06     89.04 o 
   0   8  14      775.54      955.28     91.34 o 
 -13   9  14       24.36        6.91     34.49 o 
 -11   9  14      462.41      421.80     57.36 o 
  -9   9  14       21.66       38.85     44.38 o 
  -7   9  14       15.81       96.51     46.41 o 
 -31   1  15      172.42      197.86     48.04 o 
 -29   1  15      633.83      627.60     96.65 o 
 -27   1  15      702.11      789.34     63.58 o 
 -25   1  15      107.48       73.70     32.29 o 
 -23   1  15      872.71      933.18     47.77 o 
 -21   1  15     1087.79     1146.04     39.02 o 
 -19   1  15     6105.88     5730.18     93.05 o 
 -17   1  15     3165.28     3173.53     56.73 o 
 -15   1  15     3288.42     3084.23     59.98 o 
 -13   1  15      844.82      824.78     38.43 o 
 -11   1  15      386.39      444.34     29.83 o 
  -9   1  15      912.37      820.30     41.15 o 
  -7   1  15     1886.95     1562.06     44.24 o 
  -5   1  15      677.26      597.10     32.35 o 
  -3   1  15      625.81      648.21     34.70 o 
  -1   1  15       49.84       38.74     18.32 o 
   1   1  15     1669.80     1689.67     57.50 o 
   3   1  15      339.19      262.05     31.81 o 
   5   1  15      830.40      909.08     51.61 o 
   7   1  15      271.41      342.71     51.95 o 
   9   1  15       44.63      118.25     43.92 o 
 -30   2  15       49.86      101.77     35.78 o 
 -28   2  15      388.96      517.14     64.53 o 
 -26   2  15      186.10      202.19     41.27 o 
 -24   2  15     2093.04     2083.12     70.38 o 
 -22   2  15       52.66       41.44     25.15 o 
 -20   2  15        1.51      -12.77     19.59 o 
 -18   2  15        0.24      -13.60     13.60 o 
 -16   2  15     5022.15     4818.55     74.59 o 
 -14   2  15      136.75      138.87     21.71 o 
 -12   2  15      705.37      658.47     40.26 o 
 -10   2  15     2929.90     2954.29     58.48 o 
  -8   2  15      117.77       72.89     20.32 o 
  -6   2  15      205.48      248.69     27.05 o 
  -4   2  15      282.23      264.50     29.11 o 
  -2   2  15     1486.62     1292.08     56.66 o 
   0   2  15      135.45      224.10     30.26 o 
   2   2  15        0.57      -11.16     21.42 o 
   4   2  15       96.84      123.07     29.57 o 
   6   2  15      167.64      319.34     57.07 o 
   8   2  15       98.57      235.41     48.71 o 
  10   2  15       23.97      106.00     43.74 o 
 -29   3  15      701.22      736.00     71.15 o 
 -27   3  15       45.91       64.07     41.24 o 
 -25   3  15        2.48       16.29     28.10 o 
 -23   3  15     2234.80     2250.59     65.29 o 
 -21   3  15       20.07       11.07     25.81 o 
 -19   3  15      303.60      345.42     31.65 o 
 -17   3  15      684.01      767.21     41.90 o 
 -15   3  15        1.30       -6.27     20.72 o 
 -13   3  15      309.46      329.89     39.63 o 
 -11   3  15     2715.43     2768.28     63.37 o 
  -9   3  15     4572.08     4349.85     80.21 o 
  -7   3  15      332.90      365.87     35.72 o 
  -5   3  15       30.78       28.34     19.55 o 
  -3   3  15      473.25      449.31     40.35 o 
  -1   3  15      201.82      157.26     46.83 o 
   1   3  15      347.81      300.86     37.38 o 
   3   3  15      458.16      435.07     42.48 o 
   5   3  15      522.27      585.80     78.78 o 
   7   3  15      624.60      517.02     81.12 o 
   9   3  15       19.49      127.50     41.54 o 
 -28   4  15     1108.18     1308.31    102.81 o 
 -26   4  15       91.58       74.51     44.88 o 
 -24   4  15     1443.54     1453.93     83.07 o 
 -22   4  15        1.42       21.14     28.47 o 
 -20   4  15       29.75       49.27     32.96 o 
 -18   4  15       66.86       30.05     27.03 o 
 -16   4  15       30.53       -4.99     21.41 o 
 -14   4  15       65.37       80.44     27.47 o 
 -12   4  15      325.33      407.75     55.83 o 
 -10   4  15       22.94       27.79     34.78 o 
  -8   4  15     1385.30     1421.93     57.18 o 
  -6   4  15       71.15       91.99     21.83 o 
  -4   4  15     1614.15     1521.84     59.94 o 
  -2   4  15       13.22       32.02     31.50 o 
   0   4  15       10.27       22.89     21.95 o 
   2   4  15      351.87      487.51     52.95 o 
   4   4  15      120.41      181.71     39.65 o 
   6   4  15       15.48       89.50     37.02 o 
   8   4  15     1015.23     1017.40     80.45 o 
 -27   5  15       50.73      128.69     54.87 o 
 -25   5  15     1452.57     1468.33    108.85 o 
 -23   5  15      480.43      490.14     56.50 o 
 -21   5  15      253.68      322.07     53.05 o 
 -19   5  15      828.07      915.24     68.62 o 
 -17   5  15      423.31      521.54     44.32 o 
 -15   5  15       77.50      115.32     30.70 o 
 -13   5  15       27.43        2.27     23.58 o 
 -11   5  15     1716.08     1542.91     74.07 o 
  -9   5  15        0.20        9.58     29.24 o 
  -7   5  15     1359.06     1436.47    132.66 o 
  -5   5  15        3.87       40.38     60.15 o 
  -3   5  15      362.40      297.10     54.68 o 
  -1   5  15      132.01      142.03     39.37 o 
   1   5  15      477.74      460.37     65.59 o 
   3   5  15       61.18      123.19     44.43 o 
   5   5  15       56.78      179.20     76.30 o 
   7   5  15      217.53      381.37     84.05 o 
 -26   6  15       92.09       54.14     41.78 o 
 -24   6  15      249.29      346.20     66.59 o 
 -22   6  15        0.61       31.21     40.91 o 
 -20   6  15      119.69      145.79     35.94 o 
 -18   6  15      972.44     1078.41     76.85 o 
 -16   6  15      330.09      271.15     41.55 o 
 -14   6  15       58.65       83.25     29.14 o 
 -12   6  15       57.90       59.66     29.85 o 
 -10   6  15       68.35       38.03     27.42 o 
  -8   6  15      415.12      466.83     55.32 o 
  -6   6  15       16.28       54.06     29.04 o 
  -4   6  15       82.96       59.48     38.62 o 
  -2   6  15       44.68       45.05     66.47 o 
   0   6  15      780.63      670.01     75.92 o 
   2   6  15      662.64      560.00     70.52 o 
   4   6  15      407.97      461.73     68.98 o 
 -23   7  15      119.43       83.69     56.02 o 
 -21   7  15      426.09      453.34     59.74 o 
 -19   7  15       36.26       10.07     54.41 o 
 -17   7  15      228.44      205.27     36.12 o 
 -15   7  15      901.13      900.99     61.97 o 
 -13   7  15     1592.36     1551.00     87.84 o 
 -11   7  15       96.14       87.97     34.51 o 
  -9   7  15      381.13      269.85     43.92 o 
  -7   7  15      375.59      384.90     51.34 o 
  -5   7  15      212.00      176.66     63.69 o 
  -3   7  15     1964.36     2310.51    113.53 o 
  -1   7  15       96.17      231.79     87.35 o 
   1   7  15      747.94      735.24    114.18 o 
 -18   8  15       12.27      -21.29     33.28 o 
 -16   8  15       10.31       13.96     35.77 o 
 -14   8  15       48.90      120.32     39.56 o 
 -12   8  15      457.79      456.41     57.33 o 
 -10   8  15      173.77      171.27     53.38 o 
  -8   8  15        2.15       26.50     32.91 o 
  -6   8  15      217.94      311.45     51.55 o 
  -4   8  15      148.89      179.65     47.16 o 
  -2   8  15       17.73       -3.37     50.58 o 
 -30   0  16      431.73      596.64    112.75 o 
 -28   0  16     2191.61     1980.40    139.81 o 
 -26   0  16       74.46       50.68     65.30 o 
 -24   0  16      132.80      205.64     36.87 o 
 -22   0  16     4083.00     3931.56    108.07 o 
 -20   0  16      391.16      492.93     41.86 o 
 -18   0  16      324.41      368.66     42.51 o 
 -16   0  16     2254.94     2362.17     78.22 o 
 -14   0  16      150.24      159.69     31.88 o 
 -12   0  16     4456.70     4149.89     99.80 o 
 -10   0  16     3476.65     3280.51     89.30 o 
  -8   0  16      250.49      180.11     33.40 o 
  -6   0  16     3255.12     3089.24     86.56 o 
  -4   0  16      504.00      497.59     47.15 o 
  -2   0  16      172.17      168.78     33.34 o 
   0   0  16      799.72      791.00     59.51 o 
   2   0  16        3.49       20.34     29.30 o 
   4   0  16      649.60      723.52     74.96 o 
   6   0  16       42.53      151.38     76.33 o 
   8   0  16     1026.48     1019.03    146.92 o 
 -31   1  16      171.14       64.24     34.66 o 
 -29   1  16      178.99      232.83     46.33 o 
 -27   1  16        2.60        7.58     54.37 o 
 -25   1  16        0.45      -18.69     23.20 o 
 -23   1  16      161.13      175.02     23.75 o 
 -21   1  16      201.97      175.66     24.39 o 
 -19   1  16      142.76      118.85     21.25 o 
 -17   1  16      372.57      364.58     29.18 o 
 -15   1  16     2410.10     2306.48     54.49 o 
 -13   1  16      692.35      767.70     38.20 o 
 -11   1  16      704.16      715.75     42.75 o 
  -9   1  16      956.90      924.98     46.44 o 
  -7   1  16      139.78      154.77     22.68 o 
  -5   1  16     1344.37     1310.16     42.70 o 
  -3   1  16       76.51       46.23     22.70 o 
  -1   1  16        0.03       20.84     20.30 o 
   1   1  16        0.08       74.25     27.60 o 
   3   1  16      220.29      212.85     33.38 o 
   5   1  16      102.24      159.85     35.36 o 
   7   1  16      462.48      629.77     66.96 o 
 -30   2  16        3.29       74.06     37.96 o 
 -28   2  16       35.28      -14.02     33.64 o 
 -26   2  16     1913.45     1879.86     80.93 o 
 -24   2  16      859.19      869.51     49.87 o 
 -22   2  16      444.46      521.98     35.79 o 
 -20   2  16      127.97      108.98     26.54 o 
 -18   2  16      937.04      905.20     39.65 o 
 -16   2  16      307.43      337.33     31.20 o 
 -14   2  16     1908.09     1773.20     48.67 o 
 -12   2  16       21.86        7.31     16.26 o 
 -10   2  16       57.99      -14.22     20.59 o 
  -8   2  16      859.87      817.89     44.23 o 
  -6   2  16       35.32       40.35     20.69 o 
  -4   2  16      278.42      318.05     31.90 o 
  -2   2  16       97.67      105.78     26.87 o 
   0   2  16       78.05      100.86     25.98 o 
   2   2  16       93.45       81.50     25.26 o 
   4   2  16       23.67       84.20     64.49 o 
   6   2  16      327.47      389.66     55.20 o 
   8   2  16      102.12      120.67     45.07 o 
 -29   3  16       60.11       76.57     32.46 o 
 -27   3  16      266.08      271.87     45.16 o 
 -25   3  16     1408.13     1432.04     59.38 o 
 -23   3  16       19.69       78.60     35.31 o 
 -21   3  16      845.57      928.44     47.11 o 
 -19   3  16      267.20      199.58     32.85 o 
 -17   3  16      523.52      504.46     43.13 o 
 -15   3  16      333.57      359.59     46.93 o 
 -13   3  16      414.60      403.59     49.92 o 
 -11   3  16     7625.19     7536.97    129.62 o 
  -9   3  16     1312.45     1292.21     56.45 o 
  -7   3  16     3059.23     2986.98     77.70 o 
  -5   3  16      686.45      781.79     44.96 o 
  -3   3  16      233.79      255.56     39.38 o 
  -1   3  16     1161.66      987.04     51.96 o 
   1   3  16      799.91      821.85     80.48 o 
   3   3  16     1132.56     1212.49    143.45 o 
   5   3  16       14.34      204.65     59.95 o 
   7   3  16      192.28      231.20     45.41 o 
 -28   4  16      566.22      565.78     59.80 o 
 -26   4  16       16.59       36.23     63.67 o 
 -24   4  16      159.20      160.51     41.24 o 
 -22   4  16        2.28       -4.63     29.66 o 
 -20   4  16        8.51       60.37     30.89 o 
 -18   4  16        7.11       30.90     23.78 o 
 -16   4  16      161.86      239.09     40.20 o 
 -14   4  16     2698.29     2719.67     78.90 o 
 -12   4  16      227.29      293.51     40.81 o 
 -10   4  16        0.00       14.07     24.65 o 
  -8   4  16      423.25      428.89     42.13 o 
  -6   4  16       35.51       63.40     26.80 o 
  -4   4  16      153.39      162.06     26.20 o 
  -2   4  16       36.19       50.58     27.83 o 
   0   4  16        0.00      -21.00     26.39 o 
   2   4  16       47.69      148.29     64.30 o 
   4   4  16       52.67       61.11     35.41 o 
   6   4  16      409.73      579.20     63.30 o 
 -27   5  16      191.35      203.92     89.73 o 
 -25   5  16      263.53      359.71     72.34 o 
 -23   5  16      243.38      254.16     48.73 o 
 -21   5  16     1129.91     1039.62     76.32 o 
 -19   5  16      491.71      431.51     53.29 o 
 -17   5  16      115.82       74.67     28.91 o 
 -15   5  16     1792.48     1709.85     65.67 o 
 -13   5  16      281.26      307.07     37.73 o 
 -11   5  16     3159.65     3259.66     88.15 o 
  -9   5  16       18.34        0.72     27.56 o 
  -7   5  16     3761.57     3640.56    171.44 o 
  -5   5  16      973.77     1059.31     70.98 o 
  -3   5  16     1154.54     1244.55     96.31 o 
  -1   5  16     1562.19     1657.69     78.83 o 
   1   5  16       66.43      121.91     37.00 o 
   3   5  16     1800.83     1821.31     86.75 o 
   5   5  16       40.27      204.93     74.75 o 
 -24   6  16       16.79       22.31     45.43 o 
 -22   6  16       75.61       76.60     37.17 o 
 -20   6  16       12.29       66.89     40.02 o 
 -18   6  16       28.30       86.14     35.60 o 
 -16   6  16     1029.92     1070.82     75.24 o 
 -14   6  16      500.76      540.45     57.31 o 
 -12   6  16      400.67      304.85     58.40 o 
 -10   6  16       23.95       29.45     32.91 o 
  -8   6  16      109.60       86.35     41.78 o 
  -6   6  16      632.94      552.77     56.42 o 
  -4   6  16      472.21      440.58     64.88 o 
  -2   6  16      111.33      103.24     32.86 o 
   0   6  16       69.20       97.88     40.09 o 
   2   6  16      143.64       85.63     29.42 o 
 -21   7  16       13.32       -7.57     41.31 o 
 -19   7  16      126.82        6.55     84.66 o 
 -17   7  16      573.19      537.73     74.63 o 
 -15   7  16      369.39      411.75     50.83 o 
 -13   7  16      147.03      116.00     40.12 o 
 -11   7  16     1054.76     1183.77     79.73 o 
  -9   7  16       22.30       39.31     33.84 o 
  -7   7  16      133.87      104.46     38.22 o 
  -5   7  16      113.21      139.76     40.58 o 
  -3   7  16      371.85      490.79     92.46 o 
  -1   7  16      429.92      300.05     77.52 o 
 -16   8  16     1199.90     1257.72    115.65 o 
 -14   8  16      376.44      250.70    106.83 o 
 -12   8  16      426.23      406.00    106.27 o 
 -10   8  16      107.34      106.26     46.44 o 
  -8   8  16      320.10      306.13     58.91 o 
  -6   8  16       33.30       91.95     73.61 o 
 -31   1  17      515.71      472.70     65.70 o 
 -29   1  17       92.34       97.99     38.89 o 
 -27   1  17        8.63       50.28     44.17 o 
 -25   1  17        2.58       37.81     28.25 o 
 -23   1  17      312.55      332.20     28.24 o 
 -21   1  17      285.82      354.36     31.99 o 
 -19   1  17     1040.69     1104.49     48.72 o 
 -17   1  17       70.41       75.84     19.52 o 
 -15   1  17     2040.28     2117.66     53.88 o 
 -13   1  17      265.14      286.58     29.97 o 
 -11   1  17      176.58      204.69     26.06 o 
  -9   1  17        6.99       -2.86     15.95 o 
  -7   1  17      245.21      211.20     24.67 o 
  -5   1  17      388.60      368.01     35.97 o 
  -3   1  17      168.88      235.79     31.54 o 
  -1   1  17     2143.87     2091.59     74.04 o 
   1   1  17      698.53      893.09     52.14 o 
   3   1  17      741.39      722.83     49.56 o 
   5   1  17       78.37      147.16     43.23 o 
   7   1  17      164.36      315.66     67.58 o 
 -30   2  17     1584.85     1438.02     83.22 o 
 -28   2  17      296.86      243.85     56.78 o 
 -26   2  17      303.08      301.26     40.09 o 
 -24   2  17      274.77      303.50     35.35 o 
 -22   2  17       95.47       93.43     24.77 o 
 -20   2  17      487.21      503.99     38.82 o 
 -18   2  17       25.06       26.76     27.03 o 
 -16   2  17      223.71      233.19     31.86 o 
 -14   2  17      881.24      956.83     44.81 o 
 -12   2  17      128.73      110.97     21.22 o 
 -10   2  17      156.19      179.73     23.93 o 
  -8   2  17      459.84      416.40     34.91 o 
  -6   2  17      454.31      536.95     39.99 o 
  -4   2  17      117.87       62.95     25.08 o 
  -2   2  17       67.08       58.82     21.14 o 
   0   2  17       27.98       30.15     24.27 o 
   2   2  17       34.18       44.41     25.11 o 
   4   2  17      191.33      178.80     43.14 o 
   6   2  17        6.99       51.72     48.06 o 
 -29   3  17      237.20      209.49     39.60 o 
 -27   3  17       12.57       68.09     35.58 o 
 -25   3  17       66.70      109.04     38.70 o 
 -23   3  17        2.92       38.67     67.08 o 
 -21   3  17      131.77       79.05     27.39 o 
 -19   3  17       23.22        4.23     25.66 o 
 -17   3  17     1540.88     1606.19     63.87 o 
 -15   3  17       57.73       41.70     27.17 o 
 -13   3  17     1849.99     1845.00     77.05 o 
 -11   3  17       46.05       77.75     23.35 o 
  -9   3  17      396.54      402.59     36.44 o 
  -7   3  17      709.79      609.60     43.14 o 
  -5   3  17      223.06      269.52     30.99 o 
  -3   3  17       85.02       95.55     24.91 o 
  -1   3  17      302.00      263.33     33.73 o 
   1   3  17      646.40      848.12     65.59 o 
   3   3  17      163.16      228.14     45.35 o 
   5   3  17      875.66     1074.25     82.63 o 
 -26   4  17     4562.84     4640.33    167.90 o 
 -24   4  17     1187.76     1210.73     83.02 o 
 -22   4  17      516.18      520.34     77.97 o 
 -20   4  17       31.10       22.02     25.24 o 
 -18   4  17       32.64       36.24     54.74 o 
 -16   4  17      317.16      312.29     38.17 o 
 -14   4  17       13.44        9.89     23.78 o 
 -12   4  17     2114.90     1928.35     68.76 o 
 -10   4  17     4100.66     4298.61    100.82 o 
  -8   4  17       57.10       27.53     25.83 o 
  -6   4  17     2186.11     2219.15     73.51 o 
  -4   4  17      542.84      526.13     39.55 o 
  -2   4  17      197.77      256.44     35.68 o 
   0   4  17      183.59      176.47     56.80 o 
   2   4  17        1.10       92.31     40.19 o 
   4   4  17      240.41      397.75     52.94 o 
 -27   5  17       68.15      -72.81     72.81 o 
 -25   5  17       18.36        1.68     51.48 o 
 -23   5  17       16.37       10.19     32.88 o 
 -21   5  17       88.84       90.09     38.84 o 
 -19   5  17      332.30      447.23     53.95 o 
 -17   5  17      390.88      343.17     41.56 o 
 -15   5  17      268.27      280.29     38.06 o 
 -13   5  17      166.23      124.38     35.17 o 
 -11   5  17       57.01       76.77     34.00 o 
  -9   5  17      643.21      514.84     56.53 o 
  -7   5  17       74.28       39.06     54.85 o 
  -5   5  17      118.98       64.82     34.06 o 
  -3   5  17       43.51       49.77     54.18 o 
  -1   5  17       12.84      136.44     41.62 o 
   1   5  17       15.31      273.72    117.90 o 
 -24   6  17      235.14      178.03     60.51 o 
 -22   6  17        2.82       12.56     43.06 o 
 -20   6  17      194.95      254.51     56.36 o 
 -18   6  17        1.39        8.95     32.72 o 
 -16   6  17     1704.84     1701.55     82.33 o 
 -14   6  17       98.61      167.79     45.28 o 
 -12   6  17     1187.43     1041.98     75.51 o 
 -10   6  17        9.32        8.36     36.60 o 
  -8   6  17       24.44       56.41     35.06 o 
  -6   6  17     1647.63     1644.91     83.84 o 
  -4   6  17      327.77      432.90     53.41 o 
  -2   6  17      103.34      161.80     68.43 o 
   0   6  17      379.77      601.68    104.60 o 
 -21   7  17     2644.05     2696.78    178.69 o 
 -19   7  17       66.44      -13.55     79.63 o 
 -17   7  17       36.51       38.90     48.28 o 
 -15   7  17      601.78      595.79     78.29 o 
 -13   7  17      224.61      202.15     57.19 o 
 -11   7  17      834.72      870.49    120.45 o 
  -9   7  17      244.73      274.27     51.17 o 
  -7   7  17       64.11       60.54     38.04 o 
  -5   7  17      158.10      115.77     71.82 o 
 -30   0  18       35.95      120.89     68.48 o 
 -28   0  18      772.18      790.19    118.08 o 
 -26   0  18        3.73      -24.11     48.18 o 
 -24   0  18      150.14       92.92     34.70 o 
 -22   0  18        7.68      -25.84     25.84 o 
 -20   0  18     3389.13     3352.87     99.79 o 
 -18   0  18     2284.52     2149.88     82.20 o 
 -16   0  18      670.52      510.30     51.26 o 
 -14   0  18      286.37      203.30     39.10 o 
 -12   0  18       78.52       69.92     28.00 o 
 -10   0  18       24.38      -11.55     27.36 o 
  -8   0  18       44.15       78.21     30.56 o 
  -6   0  18       36.52       15.90     27.50 o 
  -4   0  18        6.93       91.25     29.34 o 
  -2   0  18        2.85       51.62     36.80 o 
   0   0  18      654.72      539.80     82.38 o 
   2   0  18       12.12        5.48     37.52 o 
   4   0  18      303.59      453.08    106.35 o 
 -29   1  18        6.78       -0.45     35.12 o 
 -27   1  18       62.59       71.09     51.65 o 
 -25   1  18        5.29       18.19     27.24 o 
 -23   1  18      147.97      126.65     27.58 o 
 -21   1  18      270.20      226.97     29.71 o 
 -19   1  18       84.82       76.82     21.24 o 
 -17   1  18       63.26       61.69     21.78 o 
 -15   1  18        0.02        0.98     20.24 o 
 -13   1  18       68.01       87.18     23.78 o 
 -11   1  18       38.15       30.44     22.19 o 
  -9   1  18       80.97       59.98     21.69 o 
  -7   1  18      578.98      595.39     41.47 o 
  -5   1  18        5.85       32.80     22.17 o 
  -3   1  18      629.02      605.17     39.65 o 
  -1   1  18        3.53       12.01     27.64 o 
   1   1  18     1611.13     1688.52     63.71 o 
   3   1  18      541.13      713.71     56.06 o 
   5   1  18      417.69      399.78     68.09 o 
 -30   2  18      433.52      421.01     64.89 o 
 -28   2  18      703.59      680.31    186.03 o 
 -26   2  18        4.76      -19.15     31.90 o 
 -24   2  18      728.55      709.70     53.80 o 
 -22   2  18      268.56      198.78     29.35 o 
 -20   2  18      483.98      547.56     45.92 o 
 -18   2  18      103.46       88.59     27.51 o 
 -16   2  18      427.26      451.11     34.10 o 
 -14   2  18      689.69      655.66     38.11 o 
 -12   2  18       87.70       83.98     22.31 o 
 -10   2  18      123.05      137.16     30.06 o 
  -8   2  18      206.66      206.13     28.99 o 
  -6   2  18        2.61      -16.42     17.39 o 
  -4   2  18       80.15      122.12     26.60 o 
  -2   2  18       37.75       77.84     23.92 o 
   0   2  18       33.13       59.06     23.87 o 
   2   2  18      829.29      933.71     63.81 o 
   4   2  18       56.93      237.80     47.59 o 
 -29   3  18       19.80       83.23     49.60 o 
 -27   3  18      217.05      201.57     47.91 o 
 -25   3  18      482.43      531.30     62.80 o 
 -23   3  18      507.35      596.22     60.58 o 
 -21   3  18        0.03       17.84     27.18 o 
 -19   3  18        8.09       -1.81     32.90 o 
 -17   3  18     1541.91     1434.03     63.98 o 
 -15   3  18       21.39      -12.82     22.08 o 
 -13   3  18        8.55       33.80     25.21 o 
 -11   3  18      415.19      418.02     55.61 o 
  -9   3  18     1341.95     1471.20     90.02 o 
  -7   3  18      324.22      316.14     33.36 o 
  -5   3  18     1857.49     1691.18     74.50 o 
  -3   3  18      884.89      856.34     68.91 o 
  -1   3  18       75.79       56.74     23.00 o 
   1   3  18       26.84       93.64     34.85 o 
   3   3  18        7.74       82.81     39.38 o 
 -28   4  18        7.41      -69.33     69.33 o 
 -26   4  18      381.82      269.58     63.17 o 
 -24   4  18        3.81       24.43     35.72 o 
 -22   4  18      235.13      224.01     45.31 o 
 -20   4  18      135.43      133.73     36.13 o 
 -18   4  18      248.40      131.47     34.23 o 
 -16   4  18      101.91       72.85     27.77 o 
 -14   4  18       29.24       78.04     26.79 o 
 -12   4  18      881.05      906.18     65.56 o 
 -10   4  18       13.16       -0.58     25.09 o 
  -8   4  18       11.01       24.41     34.63 o 
  -6   4  18       90.63       59.59     33.77 o 
  -4   4  18        5.15        7.72     33.33 o 
  -2   4  18     1114.29     1246.21     68.33 o 
   0   4  18       59.67      108.27     33.90 o 
   2   4  18       40.73       89.34    115.13 o 
 -25   5  18        4.55       26.57     46.39 o 
 -23   5  18     1553.38     1886.09    111.25 o 
 -21   5  18      136.59      117.39     62.67 o 
 -19   5  18      583.24      572.58     49.58 o 
 -17   5  18       12.52       12.66     26.88 o 
 -15   5  18        0.17       29.32     25.84 o 
 -13   5  18     2101.11     2174.16     81.08 o 
 -11   5  18        8.51      -19.45     25.77 o 
  -9   5  18     3527.91     3464.06    111.98 o 
  -7   5  18      342.61      338.17     60.64 o 
  -5   5  18      514.34      521.66     57.93 o 
  -3   5  18     1114.53      996.03     64.01 o 
  -1   5  18      177.13      236.76     77.46 o 
 -22   6  18       56.49       12.34     50.38 o 
 -20   6  18      143.96      137.11     53.94 o 
 -18   6  18      332.91      458.57     71.35 o 
 -16   6  18        9.89       36.39     29.11 o 
 -14   6  18     1316.38     1231.48    140.76 o 
 -12   6  18      163.68      170.96     41.29 o 
 -10   6  18      272.99      218.01     45.93 o 
  -8   6  18      483.32      456.73     55.31 o 
  -6   6  18      380.58      406.34     53.70 o 
  -4   6  18       59.94       28.05     33.55 o 
 -19   7  18      344.50      365.81    101.68 o 
 -17   7  18      845.22      820.73     92.21 o 
 -15   7  18        2.77       23.85     42.84 o 
 -13   7  18      419.73      376.03     66.90 o 
 -11   7  18       20.74       67.57     41.15 o 
  -9   7  18      647.29      769.07     85.56 o 
  -7   7  18       14.11       70.75     75.48 o 
 -29   1  19       50.36       48.83     48.57 o 
 -27   1  19        1.38      -13.08     32.19 o 
 -25   1  19       47.09       26.76     32.57 o 
 -23   1  19       48.18       58.49     28.46 o 
 -21   1  19      363.86      384.59     35.95 o 
 -19   1  19        9.73       37.12     19.02 o 
 -17   1  19      846.26     1018.51     48.20 o 
 -15   1  19        2.68       27.38     19.07 o 
 -13   1  19      728.80      826.98     50.53 o 
 -11   1  19       25.39       20.79     19.02 o 
  -9   1  19       28.10       52.44     21.74 o 
  -7   1  19      214.10      237.93     30.23 o 
  -5   1  19       31.87       63.99     27.49 o 
  -3   1  19     1067.96     1069.55     57.02 o 
  -1   1  19      408.79      494.75     42.74 o 
   1   1  19      985.42      966.74     73.45 o 
 -28   2  19      462.94      355.28     83.86 o 
 -26   2  19        0.39      -14.10     28.24 o 
 -24   2  19        3.53       59.34     28.66 o 
 -22   2  19      570.01      578.65     52.72 o 
 -20   2  19      215.22      180.12     34.99 o 
 -18   2  19      274.20      325.87     44.69 o 
 -16   2  19      247.21      257.68     48.03 o 
 -14   2  19       18.56       52.67     24.29 o 
 -12   2  19      255.22      256.29     33.85 o 
 -10   2  19       57.22       37.98     22.86 o 
  -8   2  19      320.00      347.30     34.68 o 
  -6   2  19      134.08      166.60     29.70 o 
  -4   2  19      202.07      177.59     48.52 o 
  -2   2  19      216.31      211.78     31.39 o 
   0   2  19      236.13      316.16     37.05 o 
   2   2  19      202.76      282.07     48.16 o 
 -27   3  19       29.71        3.71     36.94 o 
 -25   3  19      174.96      127.49     43.40 o 
 -23   3  19      267.83      285.42     50.20 o 
 -21   3  19      322.20      329.37     41.61 o 
 -19   3  19      649.93      587.80     50.99 o 
 -17   3  19      170.52      198.26     35.63 o 
 -15   3  19        3.92      -13.53     25.15 o 
 -13   3  19      844.48      746.98     61.53 o 
 -11   3  19      647.13      640.02     50.14 o 
  -9   3  19       47.36       93.50     25.23 o 
  -7   3  19     1038.20     1142.41     53.57 o 
  -5   3  19     1055.95     1247.06     69.07 o 
  -3   3  19       28.72       81.94     24.27 o 
  -1   3  19       10.87      111.04     27.70 o 
   1   3  19        0.16      113.58     32.96 o 
 -26   4  19      881.62     1170.97    107.30 o 
 -24   4  19      978.08     1029.46     99.07 o 
 -22   4  19      367.23      422.60     56.45 o 
 -20   4  19      209.94      254.88     39.88 o 
 -18   4  19      179.37       64.36     42.09 o 
 -16   4  19      754.60      793.86     62.68 o 
 -14   4  19       93.86       81.65     37.79 o 
 -12   4  19      791.46      782.90     74.02 o 
 -10   4  19      422.68      394.39     44.26 o 
  -8   4  19     2720.34     2513.27    134.10 o 
  -6   4  19        2.24       15.48     33.95 o 
  -4   4  19      509.87      514.21     57.67 o 
  -2   4  19        9.12       60.98     31.82 o 
   0   4  19      510.18      450.47     98.80 o 
 -23   5  19     1014.38     1132.63    105.67 o 
 -21   5  19      349.16      354.34     69.90 o 
 -19   5  19        3.64      -12.74     29.93 o 
 -17   5  19      107.09       87.48     32.41 o 
 -15   5  19        1.04       25.12     26.96 o 
 -13   5  19      679.56      736.65     57.95 o 
 -11   5  19      125.54       95.68     38.36 o 
  -9   5  19       46.33        4.10     46.74 o 
  -7   5  19        6.11      -10.64     31.74 o 
  -5   5  19      131.33      138.31     42.30 o 
  -3   5  19      270.06      327.85     67.02 o 
 -20   6  19        3.96       12.68     44.37 o 
 -18   6  19      818.20      708.65    233.29 o 
 -16   6  19      165.01      177.22     59.31 o 
 -14   6  19      200.86      276.85     66.84 o 
 -12   6  19      879.53      750.81     87.03 o 
 -10   6  19        0.35       -2.62     42.39 o 
  -8   6  19       46.69      101.08     47.47 o 
  -6   6  19       32.27       69.98     49.58 o 
 -28   0  20     1168.24     1744.72    146.02 o 
 -26   0  20       90.01      109.75     65.05 o 
 -24   0  20        2.47       41.75     38.48 o 
 -22   0  20        0.93       -5.42     28.19 o 
 -20   0  20     1545.01     1764.36     79.59 o 
 -18   0  20     1110.90     1312.47     78.69 o 
 -16   0  20       19.21       22.75     29.54 o 
 -14   0  20      487.71      454.57     50.87 o 
 -12   0  20       96.39       85.53     39.81 o 
 -10   0  20      226.52      194.86     40.76 o 
  -8   0  20      190.62      176.55     47.65 o 
  -6   0  20     1096.26     1311.63    103.54 o 
  -4   0  20        2.66       43.19     42.91 o 
  -2   0  20     1956.62     1830.12    105.42 o 
   0   0  20     4696.88     4567.66    246.79 o 
 -27   1  20        7.21       -8.90     30.97 o 
 -25   1  20        0.26       -3.71     35.60 o 
 -23   1  20        5.31      -15.58     41.33 o 
 -21   1  20      179.46      184.25     35.03 o 
 -19   1  20       53.30       54.88     23.06 o 
 -17   1  20      337.39      420.45     71.07 o 
 -15   1  20       55.86       40.21     17.22 o 
 -13   1  20     1094.82     1133.85     51.31 o 
 -11   1  20        1.68       -1.98     19.84 o 
  -9   1  20      277.07      363.98     36.71 o 
  -7   1  20       86.35      182.88     34.61 o 
  -5   1  20      249.22      290.77     35.58 o 
  -3   1  20      612.22      709.50     64.77 o 
  -1   1  20      180.19      252.61     46.71 o 
 -28   2  20      239.11       34.87     63.98 o 
 -26   2  20      605.63      861.80     97.42 o 
 -24   2  20        8.46      -31.04     31.04 o 
 -22   2  20      376.43      422.25     46.22 o 
 -20   2  20        7.78        5.23     42.15 o 
 -18   2  20      315.60      277.75     40.40 o 
 -16   2  20      140.80      184.76     37.42 o 
 -14   2  20        1.23      -11.25     21.53 o 
 -12   2  20       21.44       20.97     29.04 o 
 -10   2  20     1097.51     1222.46     56.40 o 
  -8   2  20      304.40      362.67     36.60 o 
  -6   2  20      418.76      436.75     41.57 o 
  -4   2  20      107.74      168.51     27.13 o 
  -2   2  20      110.95      166.92     33.22 o 
 -27   3  20       19.46       99.31     88.47 o 
 -25   3  20     1923.30     2108.25    318.07 o 
 -23   3  20        1.43       22.73     36.35 o 
 -21   3  20       25.61       -0.44     31.78 o 
 -19   3  20       95.68       53.37     31.74 o 
 -17   3  20      977.44      923.88     70.62 o 
 -15   3  20     1763.86     1808.06     71.31 o 
 -13   3  20      365.69      423.12     44.57 o 
 -11   3  20     2578.33     2766.72     85.66 o 
  -9   3  20        1.94       -3.72     26.78 o 
  -7   3  20      184.13      206.16     44.46 o 
  -5   3  20       72.29       67.27     43.19 o 
  -3   3  20      257.17      355.00     38.14 o 
 -24   4  20      263.00      188.02     61.81 o 
 -22   4  20      150.27      187.13     57.98 o 
 -20   4  20       64.83       63.77     35.51 o 
 -18   4  20      109.73      173.42     37.09 o 
 -16   4  20      122.21      144.09     40.27 o 
 -14   4  20      299.03      328.36     48.51 o 
 -12   4  20       80.75      103.26     32.02 o 
 -10   4  20       11.80      -20.41     26.27 o 
  -8   4  20      749.95      759.58     67.60 o 
  -6   4  20      107.69      116.02     40.86 o 
  -4   4  20       63.55      151.07     55.78 o 
 -23   5  20      118.46      142.88     91.78 o 
 -21   5  20      976.84      914.74     94.56 o 
 -19   5  20      483.58      500.09    123.70 o 
 -17   5  20      637.87      770.20    108.95 o 
 -15   5  20      972.48     1007.56     77.14 o 
 -13   5  20      133.09      174.52     54.95 o 
 -11   5  20     1348.49     1212.94    157.14 o 
  -9   5  20       18.59       22.20     39.22 o 
  -7   5  20      101.89      156.26     52.26 o 
 -16   6  20        1.54       71.01     60.15 o 
 -14   6  20       42.43        8.82     43.92 o 
 -12   6  20       34.77      -72.25     72.25 o 
 -27   1  21      209.72      125.47     62.46 o 
 -25   1  21      116.84      139.51     35.26 o 
 -23   1  21      343.75      417.19     52.07 o 
 -21   1  21      152.00      120.71     35.37 o 
 -19   1  21     1832.24     1803.39     98.00 o 
 -17   1  21      499.09      566.70     39.86 o 
 -15   1  21     1415.43     1376.95     66.01 o 
 -13   1  21       24.30      -11.66     32.58 o 
 -11   1  21       58.16       82.15     27.48 o 
  -9   1  21       97.79      126.18     27.67 o 
  -7   1  21      122.75      147.54     32.21 o 
  -5   1  21     2398.87     2615.16    127.75 o 
  -3   1  21      329.13      388.93     63.76 o 
 -26   2  21      140.40       90.60     51.82 o 
 -24   2  21       33.65       13.81     35.78 o 
 -22   2  21      205.79      157.43     37.35 o 
 -20   2  21      697.80      741.97     57.48 o 
 -18   2  21       23.58       -5.70     29.46 o 
 -16   2  21      360.61      341.57     43.29 o 
 -14   2  21       17.16       41.20     26.65 o 
 -12   2  21       69.33       55.37     29.33 o 
 -10   2  21      832.46      929.09     55.72 o 
  -8   2  21       15.23       37.30     45.80 o 
  -6   2  21      427.09      476.33     70.22 o 
  -4   2  21        3.15       75.10     38.57 o 
 -25   3  21      209.41      191.14     60.42 o 
 -23   3  21       13.04       10.53     47.47 o 
 -21   3  21        0.32      -14.13     37.53 o 
 -19   3  21      880.74      898.79    135.86 o 
 -17   3  21      292.45      291.79     63.26 o 
 -15   3  21        8.53       -2.54     27.06 o 
 -13   3  21     1023.82     1188.59     66.57 o 
 -11   3  21       16.11        7.68     41.60 o 
  -9   3  21       27.52       39.03     43.46 o 
  -7   3  21      204.62      149.32     51.91 o 
  -5   3  21       69.14      186.42     57.84 o 
 -22   4  21       28.83       24.95     52.96 o 
 -20   4  21        0.89      -20.77     40.83 o 
 -18   4  21      266.89      328.02     67.25 o 
 -16   4  21       21.30       39.90     68.33 o 
 -14   4  21      682.66      651.60     83.14 o 
 -12   4  21       18.42       89.94     53.52 o 
 -10   4  21     2013.80     1920.71    123.72 o 
  -8   4  21      364.64      312.10     65.55 o 
 -19   5  21      241.65      255.59     96.25 o 
 -17   5  21       23.09       33.18     47.00 o 
 -15   5  21       10.29       27.39     48.10 o 
 -13   5  21       25.71       -5.43     44.57 o 
 -11   5  21      345.25      253.13     97.16 o 
 -22   0  22      248.42      296.48     47.94 o 
 -20   0  22       10.77       -9.28     30.69 o 
 -18   0  22     1775.43     1835.46     83.63 o 
 -16   0  22      197.49      131.81     38.37 o 
 -14   0  22      188.25      210.39     41.75 o 
 -12   0  22     3396.34     3410.09    197.74 o 
 -10   0  22      341.41      533.87     99.60 o 
  -8   0  22     2369.86     2383.70    172.98 o 
  -6   0  22        5.20      130.39     66.07 o 
 -25   1  22       10.46       31.60     43.26 o 
 -23   1  22      201.74      289.35     49.17 o 
 -21   1  22       17.48      -18.77     29.66 o 
 -19   1  22      418.70      435.88     85.32 o 
 -17   1  22      190.34      181.13     28.89 o 
 -15   1  22        9.73       15.73     38.64 o 
 -13   1  22        6.01       52.33     29.92 o 
 -11   1  22      169.62      181.82     39.08 o 
  -9   1  22      120.29      196.35     44.65 o 
  -7   1  22      136.29      254.54     54.74 o 
 -24   2  22        0.04       12.46     45.77 o 
 -22   2  22      508.67      478.20     72.02 o 
 -20   2  22      321.67      282.68    116.00 o 
 -18   2  22       46.48       23.81     44.70 o 
 -16   2  22      975.74      917.43     91.60 o 
 -14   2  22      566.78      618.44     76.94 o 
 -12   2  22      902.38     1070.34     98.87 o 
 -10   2  22       55.49       98.05     35.97 o 
  -8   2  22     1075.89     1172.32     80.84 o 
 -23   3  22      630.82      484.59    115.45 o 
 -21   3  22      457.71      391.97     73.14 o 
 -19   3  22       16.30      -12.24     40.71 o 
 -17   3  22      428.84      343.54     65.53 o 
 -15   3  22      480.30      481.02     74.90 o 
 -13   3  22       94.71       83.23     87.97 o 
 -11   3  22      131.26      131.20     71.71 o 
  -9   3  22       71.53       53.83     48.79 o 
 -18   4  22       85.09       78.34     89.09 o 
 -16   4  22        5.27        7.80     47.46 o 
 -14   4  22        7.74       26.80     44.17 o 
 -12   4  22        5.38      -74.96     74.96 o 
 -23   1  23       12.11      113.46     92.06 o 
 -21   1  23      553.16      648.18     82.47 o 
 -19   1  23       14.79        3.32     33.19 o 
 -17   1  23     1133.13     1111.89    125.79 o 
 -15   1  23        0.08       50.06     33.52 o 
 -13   1  23      646.33      762.00     68.68 o 
 -11   1  23        1.59      113.34     40.30 o 
 -20   2  23        1.90      -25.40     40.89 o 
 -18   2  23      240.99      283.61     63.03 o 
 -16   2  23      101.59      135.53     52.30 o 
 -14   2  23      240.83      223.66     58.30 o 
 -12   2  23     1033.58      982.15    138.35 o 
                                                 
